# Supplementary material for: (2E)-2-[2-(4-Chloro­phen­yl)hydrazin-1-yl­idene]-4,4,4-trifluoro-3-oxobutanal
Source: Acta Crystallogr Sect E Struct Rep Online. 2010 Jun 16;66(Pt 7):o1654. doi: 10.1107/S1600536810021835 (PMC3007078; doi:10.1107/S1600536810021835)
Supplement: Supplementary file 1 [file e-66-o1654-sup1.cif]

##############################################################################
###                                                                        ###
###        Electronic paper (Acta Crystallographica Section E)             ###
###                                                                        ###
##############################################################################
#                                                                            #
# This CIF contains the data in a paper accepted for publication in Acta     #
# Crystallographica Section E. It conforms to the requirements of Notes      #
# for Authors for Section E, and has been peer reviewed under the auspices   #
# of the IUCr Commission on Journals.                                        #
#                                                                            #
# Full details of the Crystallographic Information File format               #
# are given in the paper "The Crystallographic Information File (CIF):       #
# a New Standard Archive File for Crystallography" by S. R. Hall, F. H.      #
# Allen and I. D. Brown [Acta Cryst. (1991), A47, 655-685].                  #
#                                                                            #
# The current version of the core CIF dictionary is obtainable from          #
# ftp://ftp.iucr.org/pub/cif_core.dic. The current version number is 2.4.    #
#                                                                            #
# Software is freely available for graphical display of the structure(s) in  #
# this CIF.  For information consult the CIF home page http://www.iucr.org/  #
# cif/home.html                                                              #
#                                                                            #
# This file may be used for bona fide research purposes within the           #
# scientific community so long as proper attribution is given to the journal # 
# article from which it was obtained.                                        #
#                                                                            #
##############################################################################
                                             
data_I
_audit_creation_method     SHELXL-97
_chemical_name_systematic
;
(2<i>E</i>)-2-[2-(4-Chlorophenyl)hydrazin-1-ylidene]-4,4,4-trifluoro-
3-oxobutanal
;
_chemical_name_common     ?
_chemical_formula_moiety     'C10 H6 Cl F3 N2 O2'
_chemical_formula_sum     'C10 H6 Cl F3 N2 O2'
_chemical_formula_iupac     'C10 H6 Cl F3 N2 O2'
_chemical_formula_weight     278.62
_chemical_melting_point     ?
_symmetry_cell_setting     triclinic
_symmetry_space_group_name_H-M     'P -1'
_symmetry_space_group_name_Hall     '-P 1'
loop_
    _symmetry_equiv_pos_as_xyz
    'x, y, z'
    '-x, -y, -z'
_cell_length_a     7.6440(4)
_cell_length_b     7.7139(4)
_cell_length_c     19.4221(10)
_cell_angle_alpha     86.1340(10)
_cell_angle_beta     81.7060(10)
_cell_angle_gamma     88.9990(10)
_cell_volume     1130.63(10)
_cell_formula_units_Z     4
_cell_measurement_reflns_used     8820
_cell_measurement_theta_min     1.06
_cell_measurement_theta_max     26.00
_cell_measurement_temperature     173(2)
_exptl_crystal_description     block
_exptl_crystal_colour     yellow
_exptl_crystal_size_max     0.44
_exptl_crystal_size_mid     0.38
_exptl_crystal_size_min     0.35
_exptl_crystal_density_diffrn     1.637
_exptl_crystal_density_meas     ?
_exptl_crystal_density_method     'not measured'
_exptl_crystal_F_000     560
_exptl_absorpt_coefficient_mu     0.373
_exptl_absorpt_correction_type     multi-scan
_exptl_absorpt_process_details     '(SADABS; Bruker, 2001)'
_exptl_absorpt_correction_T_min     0.8529
_exptl_absorpt_correction_T_max     0.8804
_exptl_special_details     ?
_diffrn_ambient_temperature     173(2)
_diffrn_radiation_type     MoK\a
_diffrn_radiation_wavelength     0.71073
_diffrn_radiation_source     'fine-focus sealed tube'
_diffrn_radiation_monochromator     graphite
_diffrn_measurement_device_type     'Bruker SMART 1000 CCD diffractometer'
_diffrn_measurement_method     '\w scans'
_diffrn_detector_area_resol_mean     ?
_diffrn_reflns_number     8820
_diffrn_reflns_av_R_equivalents     0.0169
_diffrn_reflns_av_sigmaI/netI     0.0234
_diffrn_reflns_theta_min     1.06
_diffrn_reflns_theta_max     26.00
_diffrn_reflns_theta_full     26.00
_diffrn_measured_fraction_theta_max     0.985
_diffrn_measured_fraction_theta_full     0.985
_diffrn_reflns_limit_h_min     -9
_diffrn_reflns_limit_h_max     9
_diffrn_reflns_limit_k_min     -9
_diffrn_reflns_limit_k_max     9
_diffrn_reflns_limit_l_min     -23
_diffrn_reflns_limit_l_max     23
_diffrn_standards_number     0
_diffrn_standards_interval_count     0
_diffrn_standards_interval_time     0
_diffrn_standards_decay_%     0
_refine_special_details
;
 Refinement of F^2^ against ALL reflections.  The weighted R-factor wR and
 goodness of fit S are based on F^2^, conventional R-factors R are based
 on F, with F set to zero for negative F^2^. The threshold expression of
 F^2^ > 2sigma(F^2^) is used only for calculating R-factors(gt) etc. and is
 not relevant to the choice of reflections for refinement.  R-factors based
 on F^2^ are statistically about twice as large as those based on F, and R-
 factors based on ALL data will be even larger.
;
_reflns_number_total     4387
_reflns_number_gt     3577
_reflns_threshold_expression     I>2sigma(I)
_refine_ls_structure_factor_coef     Fsqd
_refine_ls_matrix_type     full
_refine_ls_R_factor_all     0.0430
_refine_ls_R_factor_gt     0.0330
_refine_ls_wR_factor_gt     0.1012
_refine_ls_wR_factor_ref     0.1111
_refine_ls_goodness_of_fit_ref     1.046
_refine_ls_restrained_S_all     1.046
_refine_ls_number_reflns     4387
_refine_ls_number_parameters     325
_refine_ls_number_restraints     0
_refine_ls_hydrogen_treatment     constr
_refine_ls_weighting_scheme     calc
_refine_ls_weighting_details
         'calc w=1/[\s^2^(Fo^2^)+(0.0688P)^2^+0.2643P] where P=(Fo^2^+2Fc^2^)/3'
_atom_sites_solution_hydrogens     geom
_atom_sites_solution_primary     direct
_atom_sites_solution_secondary     difmap
_refine_ls_shift/su_max     0.001
_refine_ls_shift/su_mean     0.000
_refine_diff_density_max     0.288
_refine_diff_density_min     -0.229
_refine_ls_extinction_method     none
_refine_ls_extinction_coef     ?
loop_
    _atom_type_symbol
    _atom_type_description
    _atom_type_scat_dispersion_real
    _atom_type_scat_dispersion_imag
    _atom_type_scat_source
    'C' 'C' 0.0033 0.0016
                         'International Tables Vol C Tables 4.2.6.8 and 6.1.1.4'
    'H' 'H' 0.0000 0.0000
                         'International Tables Vol C Tables 4.2.6.8 and 6.1.1.4'
    'N' 'N' 0.0061 0.0033
                         'International Tables Vol C Tables 4.2.6.8 and 6.1.1.4'
    'O' 'O' 0.0106 0.0060
                         'International Tables Vol C Tables 4.2.6.8 and 6.1.1.4'
    'F' 'F' 0.0171 0.0103
                         'International Tables Vol C Tables 4.2.6.8 and 6.1.1.4'
    'Cl' 'Cl' 0.1484 0.1585
                         'International Tables Vol C Tables 4.2.6.8 and 6.1.1.4'
_computing_data_collection     'SMART (Bruker, 2001)'
_computing_cell_refinement     'SAINT-Plus (Bruker, 2003)'
_computing_data_reduction     'SAINT-Plus (Bruker, 2003)'
_computing_structure_solution     'SHELXS97 (Sheldrick, 2008)'
_computing_structure_refinement     'SHELXL97 (Sheldrick, 2008)'
_computing_molecular_graphics
;
ORTEP-3 for Windows (Farrugia, 1997)
;
_computing_publication_material     'SHELXL97 (Sheldrick, 2008)'
loop_
    _atom_site_type_symbol
    _atom_site_label
    _atom_site_fract_x
    _atom_site_fract_y
    _atom_site_fract_z
    _atom_site_U_iso_or_equiv
    _atom_site_adp_type
    _atom_site_calc_flag
    _atom_site_refinement_flags
    _atom_site_occupancy
    _atom_site_disorder_assembly
    _atom_site_disorder_group
    F F1 0.41928(17) -0.14617(18) 0.81983(6) 0.0571(4) Uani d . 1 . .
    F F2 0.43024(15) 0.08932(15) 0.75482(6) 0.0461(3) Uani d . 1 . .
    F F3 0.36230(15) -0.15031(16) 0.71485(6) 0.0464(3) Uani d . 1 . .
    C C4 0.4666(3) -0.0800(3) 0.75480(10) 0.0373(4) Uani d . 1 . .
    C C5 0.6660(2) -0.1153(2) 0.73104(9) 0.0312(4) Uani d . 1 . .
    O O6 0.7481(2) -0.19276(19) 0.77259(7) 0.0478(4) Uani d . 1 . .
    C C7 0.7407(2) -0.0528(2) 0.66091(9) 0.0271(4) Uani d . 1 . .
    O O8 0.99555(16) -0.04137(17) 0.57727(7) 0.0362(3) Uani d . 1 . .
    C C9 0.9266(2) -0.0873(2) 0.63594(10) 0.0315(4) Uani d . 1 . .
    H H9 0.9963 -0.1478 0.6666 0.038 Uiso calc R 1 . .
    N N10 0.62895(18) 0.03374(17) 0.62508(7) 0.0258(3) Uani d . 1 . .
    N N11 0.67864(18) 0.09586(17) 0.56194(7) 0.0255(3) Uani d . 1 . .
    H H11 0.7879 0.0804 0.5417 0.031 Uiso calc R 1 . .
    C C12 0.5552(2) 0.18901(19) 0.52582(8) 0.0244(3) Uani d . 1 . .
    C C13 0.3785(2) 0.2002(2) 0.55450(9) 0.0287(4) Uani d . 1 . .
    H H13 0.3384 0.1459 0.5992 0.034 Uiso calc R 1 . .
    C C14 0.2614(2) 0.2914(2) 0.51727(10) 0.0316(4) Uani d . 1 . .
    H H14 0.1398 0.2989 0.5359 0.038 Uiso calc R 1 . .
    C C15 0.3231(2) 0.3710(2) 0.45304(9) 0.0290(4) Uani d . 1 . .
    Cl Cl16 0.17686(7) 0.48727(6) 0.40584(3) 0.04196(15) Uani d . 1 . .
    C C17 0.4984(2) 0.3604(2) 0.42417(9) 0.0296(4) Uani d . 1 . .
    H H17 0.5382 0.4158 0.3796 0.036 Uiso calc R 1 . .
    C C18 0.6156(2) 0.2678(2) 0.46094(9) 0.0287(4) Uani d . 1 . .
    H H18 0.7367 0.2585 0.4417 0.034 Uiso calc R 1 . .
    F F19 0.14628(17) 0.47780(18) 0.67586(6) 0.0541(3) Uani d . 1 . .
    F F20 0.32094(14) 0.45871(15) 0.75272(6) 0.0422(3) Uani d . 1 . .
    F F21 0.06433(17) 0.57720(15) 0.77605(7) 0.0525(3) Uani d . 1 . .
    C C22 0.1519(2) 0.4478(3) 0.74380(10) 0.0368(4) Uani d . 1 . .
    C C23 0.0728(2) 0.2668(2) 0.76964(10) 0.0344(4) Uani d . 1 . .
    O O24 0.0173(2) 0.1827(2) 0.72714(8) 0.0522(4) Uani d . 1 . .
    C C25 0.0720(2) 0.2110(2) 0.84266(9) 0.0302(4) Uani d . 1 . .
    O O26 0.0099(2) -0.01845(17) 0.92755(7) 0.0438(3) Uani d . 1 . .
    C C27 0.0109(2) 0.0371(2) 0.86723(10) 0.0367(4) Uani d . 1 . .
    H H27 -0.0294 -0.0355 0.8353 0.044 Uiso calc R 1 . .
    N N28 0.13267(18) 0.32559(19) 0.88092(7) 0.0287(3) Uani d . 1 . .
    N N29 0.13874(19) 0.29289(19) 0.94648(7) 0.0295(3) Uani d . 1 . .
    H H29 0.1023 0.1924 0.9673 0.035 Uiso calc R 1 . .
    C C30 0.2050(2) 0.4213(2) 0.98458(9) 0.0287(4) Uani d . 1 . .
    C C31 0.2464(2) 0.5856(2) 0.95348(10) 0.0346(4) Uani d . 1 . .
    H H31 0.2305 0.6132 0.9064 0.042 Uiso calc R 1 . .
    C C32 0.3108(3) 0.7084(3) 0.99149(11) 0.0391(4) Uani d . 1 . .
    H H32 0.3400 0.8212 0.9707 0.047 Uiso calc R 1 . .
    C C33 0.3327(2) 0.6661(3) 1.06009(10) 0.0367(4) Uani d . 1 . .
    Cl Cl34 0.41607(7) 0.82172(8) 1.10737(3) 0.05462(18) Uani d . 1 . .
    C C35 0.2909(3) 0.5042(3) 1.09141(10) 0.0397(4) Uani d . 1 . .
    H H35 0.3058 0.4773 1.1387 0.048 Uiso calc R 1 . .
    C C36 0.2265(2) 0.3804(3) 1.05305(10) 0.0355(4) Uani d . 1 . .
    H H36 0.1974 0.2677 1.0739 0.043 Uiso calc R 1 . .
loop_
    _atom_site_aniso_label
    _atom_site_aniso_U_11
    _atom_site_aniso_U_22
    _atom_site_aniso_U_33
    _atom_site_aniso_U_12
    _atom_site_aniso_U_13
    _atom_site_aniso_U_23
    F1 0.0558(8) 0.0763(9) 0.0332(7) -0.0031(7) 0.0083(6) 0.0094(6)
    F2 0.0472(7) 0.0443(7) 0.0457(7) 0.0121(5) -0.0005(5) -0.0122(5)
    F3 0.0399(6) 0.0555(7) 0.0441(7) -0.0124(5) -0.0044(5) -0.0055(5)
    C4 0.0405(11) 0.0413(10) 0.0281(9) -0.0002(8) 0.0008(8) -0.0012(8)
    C5 0.0361(9) 0.0271(8) 0.0306(9) 0.0005(7) -0.0056(8) -0.0019(7)
    O6 0.0513(9) 0.0526(9) 0.0378(8) 0.0088(7) -0.0084(7) 0.0115(7)
    C7 0.0293(8) 0.0254(8) 0.0274(9) 0.0005(7) -0.0058(7) -0.0031(6)
    O8 0.0294(7) 0.0437(7) 0.0344(7) 0.0009(6) -0.0017(5) -0.0011(6)
    C9 0.0299(9) 0.0311(9) 0.0344(10) 0.0017(7) -0.0068(8) -0.0031(7)
    N10 0.0293(7) 0.0225(7) 0.0262(7) -0.0011(6) -0.0056(6) -0.0028(5)
    N11 0.0238(7) 0.0257(7) 0.0267(7) -0.0001(5) -0.0031(6) -0.0007(6)
    C12 0.0289(8) 0.0188(7) 0.0266(8) 0.0002(6) -0.0071(7) -0.0035(6)
    C13 0.0307(9) 0.0256(8) 0.0290(9) -0.0008(7) -0.0018(7) -0.0008(7)
    C14 0.0269(9) 0.0285(9) 0.0398(10) 0.0013(7) -0.0044(7) -0.0050(7)
    C15 0.0344(9) 0.0235(8) 0.0318(9) 0.0047(7) -0.0129(7) -0.0052(7)
    Cl16 0.0452(3) 0.0363(3) 0.0482(3) 0.0099(2) -0.0215(2) -0.0017(2)
    C17 0.0369(9) 0.0266(8) 0.0255(9) 0.0000(7) -0.0056(7) -0.0012(7)
    C18 0.0282(8) 0.0281(8) 0.0294(9) 0.0005(7) -0.0020(7) -0.0028(7)
    F19 0.0567(8) 0.0720(9) 0.0322(6) -0.0073(6) -0.0087(5) 0.0149(6)
    F20 0.0355(6) 0.0476(6) 0.0424(6) -0.0043(5) -0.0058(5) 0.0071(5)
    F21 0.0563(8) 0.0395(6) 0.0557(8) 0.0145(6) 0.0049(6) 0.0082(6)
    C22 0.0339(10) 0.0426(11) 0.0326(10) 0.0036(8) -0.0030(8) 0.0024(8)
    C23 0.0291(9) 0.0417(10) 0.0321(10) 0.0027(8) -0.0039(7) -0.0026(8)
    O24 0.0641(10) 0.0588(9) 0.0367(8) -0.0119(8) -0.0154(7) -0.0049(7)
    C25 0.0281(9) 0.0313(9) 0.0302(9) 0.0021(7) -0.0015(7) -0.0020(7)
    O26 0.0559(9) 0.0368(7) 0.0379(8) -0.0070(6) -0.0066(6) 0.0050(6)
    C27 0.0389(10) 0.0337(10) 0.0374(11) -0.0014(8) -0.0037(8) -0.0041(8)
    N28 0.0245(7) 0.0328(8) 0.0277(8) 0.0039(6) -0.0008(6) -0.0002(6)
    N29 0.0295(7) 0.0310(8) 0.0268(8) -0.0002(6) -0.0011(6) 0.0006(6)
    C30 0.0215(8) 0.0346(9) 0.0291(9) 0.0017(7) -0.0002(7) -0.0030(7)
    C31 0.0340(9) 0.0383(10) 0.0303(9) -0.0017(8) -0.0014(8) 0.0003(8)
    C32 0.0363(10) 0.0373(10) 0.0424(11) -0.0042(8) -0.0012(8) -0.0028(8)
    C33 0.0253(9) 0.0460(11) 0.0396(11) -0.0003(8) -0.0028(8) -0.0137(8)
    Cl34 0.0433(3) 0.0645(4) 0.0607(4) -0.0052(3) -0.0112(3) -0.0283(3)
    C35 0.0346(10) 0.0545(12) 0.0308(10) 0.0021(9) -0.0076(8) -0.0049(9)
    C36 0.0354(10) 0.0397(10) 0.0307(10) 0.0005(8) -0.0051(8) 0.0023(8)
_geom_special_details
;
 All esds (except the esd in the dihedral angle between two l.s. planes)
 are estimated using the full covariance matrix.  The cell esds are taken
 into account individually in the estimation of esds in distances, angles
 and torsion angles; correlations between esds in cell parameters are only
 used when they are defined by crystal symmetry.  An approximate (isotropic)
 treatment of cell esds is used for estimating esds involving l.s. planes.
;
loop_
    _geom_bond_atom_site_label_1
    _geom_bond_atom_site_label_2
    _geom_bond_site_symmetry_2
    _geom_bond_distance
    _geom_bond_publ_flag
    F1 C4 . 1.332(2) ?
    F2 C4 . 1.331(2) ?
    F3 C4 . 1.335(2) ?
    C4 C5 . 1.553(3) ?
    C5 O6 . 1.213(2) ?
    C5 C7 . 1.453(2) ?
    C7 N10 . 1.322(2) ?
    C7 C9 . 1.459(2) ?
    O8 C9 . 1.217(2) ?
    C9 H9 . 0.9500 ?
    N10 N11 . 1.2924(19) ?
    N11 C12 . 1.414(2) ?
    N11 H11 . 0.8800 ?
    C12 C18 . 1.382(2) ?
    C12 C13 . 1.388(2) ?
    C13 C14 . 1.384(2) ?
    C13 H13 . 0.9500 ?
    C14 C15 . 1.376(3) ?
    C14 H14 . 0.9500 ?
    C15 C17 . 1.380(3) ?
    C15 Cl16 . 1.7444(17) ?
    C17 C18 . 1.384(2) ?
    C17 H17 . 0.9500 ?
    C18 H18 . 0.9500 ?
    F19 C22 . 1.331(2) ?
    F20 C22 . 1.333(2) ?
    F21 C22 . 1.333(2) ?
    C22 C23 . 1.553(3) ?
    C23 O24 . 1.210(2) ?
    C23 C25 . 1.453(3) ?
    C25 N28 . 1.324(2) ?
    C25 C27 . 1.455(2) ?
    O26 C27 . 1.219(2) ?
    C27 H27 . 0.9500 ?
    N28 N29 . 1.289(2) ?
    N29 C30 . 1.418(2) ?
    N29 H29 . 0.8800 ?
    C30 C36 . 1.378(3) ?
    C30 C31 . 1.388(3) ?
    C31 C32 . 1.378(3) ?
    C31 H31 . 0.9500 ?
    C32 C33 . 1.383(3) ?
    C32 H32 . 0.9500 ?
    C33 C35 . 1.374(3) ?
    C33 Cl34 . 1.7418(19) ?
    C35 C36 . 1.388(3) ?
    C35 H35 . 0.9500 ?
    C36 H36 . 0.9500 ?
loop_
    _geom_angle_atom_site_label_1
    _geom_angle_atom_site_label_2
    _geom_angle_atom_site_label_3
    _geom_angle_site_symmetry_1
    _geom_angle_site_symmetry_3
    _geom_angle
    _geom_angle_publ_flag
    F2 C4 F1 . . 106.75(15) ?
    F2 C4 F3 . . 107.72(16) ?
    F1 C4 F3 . . 107.31(15) ?
    F2 C4 C5 . . 111.72(15) ?
    F1 C4 C5 . . 110.14(16) ?
    F3 C4 C5 . . 112.91(15) ?
    O6 C5 C7 . . 124.78(17) ?
    O6 C5 C4 . . 117.46(17) ?
    C7 C5 C4 . . 117.76(15) ?
    N10 C7 C5 . . 114.86(15) ?
    N10 C7 C9 . . 125.69(16) ?
    C5 C7 C9 . . 119.46(15) ?
    O8 C9 C7 . . 122.43(16) ?
    O8 C9 H9 . . 118.8 ?
    C7 C9 H9 . . 118.8 ?
    N11 N10 C7 . . 121.04(14) ?
    N10 N11 C12 . . 119.13(14) ?
    N10 N11 H11 . . 120.4 ?
    C12 N11 H11 . . 120.4 ?
    C18 C12 C13 . . 121.04(15) ?
    C18 C12 N11 . . 117.95(15) ?
    C13 C12 N11 . . 121.01(15) ?
    C14 C13 C12 . . 119.29(16) ?
    C14 C13 H13 . . 120.4 ?
    C12 C13 H13 . . 120.4 ?
    C15 C14 C13 . . 119.29(16) ?
    C15 C14 H14 . . 120.4 ?
    C13 C14 H14 . . 120.4 ?
    C14 C15 C17 . . 121.74(16) ?
    C14 C15 Cl16 . . 119.69(14) ?
    C17 C15 Cl16 . . 118.57(14) ?
    C15 C17 C18 . . 119.14(16) ?
    C15 C17 H17 . . 120.4 ?
    C18 C17 H17 . . 120.4 ?
    C12 C18 C17 . . 119.49(16) ?
    C12 C18 H18 . . 120.3 ?
    C17 C18 H18 . . 120.3 ?
    F19 C22 F20 . . 106.75(15) ?
    F19 C22 F21 . . 107.22(15) ?
    F20 C22 F21 . . 107.53(16) ?
    F19 C22 C23 . . 110.29(16) ?
    F20 C22 C23 . . 112.13(15) ?
    F21 C22 C23 . . 112.62(15) ?
    O24 C23 C25 . . 124.99(18) ?
    O24 C23 C22 . . 117.30(17) ?
    C25 C23 C22 . . 117.70(16) ?
    N28 C25 C23 . . 115.36(16) ?
    N28 C25 C27 . . 125.67(17) ?
    C23 C25 C27 . . 118.95(16) ?
    O26 C27 C25 . . 122.08(18) ?
    O26 C27 H27 . . 119.0 ?
    C25 C27 H27 . . 119.0 ?
    N29 N28 C25 . . 121.73(15) ?
    N28 N29 C30 . . 118.97(14) ?
    N28 N29 H29 . . 120.5 ?
    C30 N29 H29 . . 120.5 ?
    C36 C30 C31 . . 120.69(17) ?
    C36 C30 N29 . . 118.84(16) ?
    C31 C30 N29 . . 120.47(16) ?
    C32 C31 C30 . . 119.47(18) ?
    C32 C31 H31 . . 120.3 ?
    C30 C31 H31 . . 120.3 ?
    C31 C32 C33 . . 119.50(18) ?
    C31 C32 H32 . . 120.2 ?
    C33 C32 H32 . . 120.2 ?
    C35 C33 C32 . . 121.38(18) ?
    C35 C33 Cl34 . . 119.53(16) ?
    C32 C33 Cl34 . . 119.09(16) ?
    C33 C35 C36 . . 119.10(18) ?
    C33 C35 H35 . . 120.4 ?
    C36 C35 H35 . . 120.4 ?
    C30 C36 C35 . . 119.85(18) ?
    C30 C36 H36 . . 120.1 ?
    C35 C36 H36 . . 120.1 ?
loop_
    _geom_torsion_atom_site_label_1
    _geom_torsion_atom_site_label_2
    _geom_torsion_atom_site_label_3
    _geom_torsion_atom_site_label_4
    _geom_torsion_site_symmetry_1
    _geom_torsion_site_symmetry_2
    _geom_torsion_site_symmetry_3
    _geom_torsion_site_symmetry_4
    _geom_torsion
    _geom_torsion_publ_flag
    F2 C4 C5 O6 . . . . 117.94(19) ?
    F1 C4 C5 O6 . . . . -0.5(2) ?
    F3 C4 C5 O6 . . . . -120.46(19) ?
    F2 C4 C5 C7 . . . . -61.9(2) ?
    F1 C4 C5 C7 . . . . 179.66(15) ?
    F3 C4 C5 C7 . . . . 59.7(2) ?
    O6 C5 C7 N10 . . . . -177.83(17) ?
    C4 C5 C7 N10 . . . . 2.0(2) ?
    O6 C5 C7 C9 . . . . 1.8(3) ?
    C4 C5 C7 C9 . . . . -178.39(15) ?
    N10 C7 C9 O8 . . . . -2.0(3) ?
    C5 C7 C9 O8 . . . . 178.45(16) ?
    C5 C7 N10 N11 . . . . -179.81(14) ?
    C9 C7 N10 N11 . . . . 0.6(2) ?
    C7 N10 N11 C12 . . . . -179.37(14) ?
    N10 N11 C12 C18 . . . . 174.08(14) ?
    N10 N11 C12 C13 . . . . -6.2(2) ?
    C18 C12 C13 C14 . . . . 0.2(2) ?
    N11 C12 C13 C14 . . . . -179.47(15) ?
    C12 C13 C14 C15 . . . . -0.9(2) ?
    C13 C14 C15 C17 . . . . 1.0(3) ?
    C13 C14 C15 Cl16 . . . . -179.66(13) ?
    C14 C15 C17 C18 . . . . -0.3(3) ?
    Cl16 C15 C17 C18 . . . . -179.69(13) ?
    C13 C12 C18 C17 . . . . 0.4(2) ?
    N11 C12 C18 C17 . . . . -179.87(14) ?
    C15 C17 C18 C12 . . . . -0.4(2) ?
    F19 C22 C23 O24 . . . . -0.9(2) ?
    F20 C22 C23 O24 . . . . -119.74(19) ?
    F21 C22 C23 O24 . . . . 118.8(2) ?
    F19 C22 C23 C25 . . . . 178.66(15) ?
    F20 C22 C23 C25 . . . . 59.8(2) ?
    F21 C22 C23 C25 . . . . -61.6(2) ?
    O24 C23 C25 N28 . . . . -177.47(18) ?
    C22 C23 C25 N28 . . . . 3.0(2) ?
    O24 C23 C25 C27 . . . . 4.1(3) ?
    C22 C23 C25 C27 . . . . -175.47(16) ?
    N28 C25 C27 O26 . . . . 0.5(3) ?
    C23 C25 C27 O26 . . . . 178.74(17) ?
    C23 C25 N28 N29 . . . . 179.78(15) ?
    C27 C25 N28 N29 . . . . -1.9(3) ?
    C25 N28 N29 C30 . . . . -179.92(14) ?
    N28 N29 C30 C36 . . . . -174.13(15) ?
    N28 N29 C30 C31 . . . . 6.3(2) ?
    C36 C30 C31 C32 . . . . 0.5(3) ?
    N29 C30 C31 C32 . . . . -179.94(16) ?
    C30 C31 C32 C33 . . . . -0.2(3) ?
    C31 C32 C33 C35 . . . . -0.3(3) ?
    C31 C32 C33 Cl34 . . . . 179.43(14) ?
    C32 C33 C35 C36 . . . . 0.5(3) ?
    Cl34 C33 C35 C36 . . . . -179.23(14) ?
    C31 C30 C36 C35 . . . . -0.3(3) ?
    N29 C30 C36 C35 . . . . -179.87(15) ?
    C33 C35 C36 C30 . . . . -0.2(3) ?
loop_
    _geom_hbond_atom_site_label_D
    _geom_hbond_atom_site_label_H
    _geom_hbond_atom_site_label_A
    _geom_hbond_site_symmetry_A
    _geom_hbond_distance_DH
    _geom_hbond_distance_HA
    _geom_hbond_distance_DA
    _geom_hbond_angle_DHA
    N11 H11 O8 . 0.88 2.01 2.6746(18) 131
    N29 H29 O26 . 0.88 2.03 2.679(2) 130
    N29 H29 O26 2_557 0.88 2.42 3.2159(19) 150
    C27 H27 O6 1_455 0.95 2.59 3.491(2) 158
    C36 H36 O26 2_557 0.95 2.52 3.323(3) 143
data_global
_journal_date_recd_electronic     2010-04-09
_journal_date_accepted     2010-06-08
_journal_name_full     'Acta Crystallographica, Section E'
_journal_year     2010
_journal_volume     66
_journal_issue      7
_journal_page_first     o1654
_journal_page_last     o1654
_journal_paper_category     QO
_journal_coeditor_code     GK2268
_publ_contact_author_name     'Yan-Ping Huo'
_publ_contact_author_address
;
Faculty of Chemical Engineering and Light Industry
Guangdong University of Technology
Guangzhou, 510006
People's Republic of China
;
_publ_contact_author_email     tigerhuo1974@yahoo.com.cn
_publ_contact_author_fax     '86-20-39322428'
_publ_contact_author_phone     '86-20-31288169'
_publ_section_title
;\
(2<i>E</i>)-2-[2-(4-Chlorophenyl)hydrazin-1-ylidene]-4,4,4-trifluoro-3-\
oxobutanal
;
loop_
    _publ_author_name
    _publ_author_footnote
    _publ_author_address
    'Yan-Ping Huo*' .
;
Faculty of Chemical Engineering and Light Industry
Guangdong University of Technology
Guangzhou 510006
People's Republic of China
;
    'Li-Hua Zhou' .
;
Faculty of Chemical Engineering and Light Industry
Guangdong University of Technology
Guangzhou 510006
People's Republic of China
;
