# Supplementary material for: (2E)-2-[2-(4-Chloro­phen­yl)hydrazin-1-yl­idene]-4,4,4-trifluoro-3-oxobutanal
Source: Acta Crystallogr Sect E Struct Rep Online. 2010 Jun 16;66(Pt 7):o1654. doi: 10.1107/S1600536810021835 (PMC3007078; doi:10.1107/S1600536810021835)
Supplement: Supplementary file 2 [file e-66-o1654-Isup2.hkl]

# 
# h,k,l, Fc-squared, Fo-squared, sigma(Fo-squared) and status flag 
# 
data_I
_shelx_title ' 10151m in P-1' 
_shelx_refln_list_code          4 
_shelx_F_calc_maximum      191.29 
_exptl_crystal_F_000       560.00 
_reflns_d_resolution_high  0.8107 
 
loop_ 
 _symmetry_equiv_pos_as_xyz 
 'x, y, z' 
 '-x, -y, -z' 
 
_cell_length_a     7.6440 
_cell_length_b     7.7139 
_cell_length_c    19.4221 
_cell_angle_alpha  86.134 
_cell_angle_beta   81.706 
_cell_angle_gamma  88.999 
 
_shelx_F_squared_multiplier     1.000 
 
loop_ 
 _refln_index_h 
 _refln_index_k 
 _refln_index_l 
 _refln_F_squared_calc 
 _refln_F_squared_meas 
 _refln_F_squared_sigma 
 _refln_observed_status 
   1   0   0       43.84       38.77      3.40 o 
   2   0   0       14.58       13.56      1.33 o 
   3   0   0     1850.20     2098.93     23.46 o 
   4   0   0      209.05      207.89      3.26 o 
   5   0   0      432.79      392.77      5.58 o 
   6   0   0       75.84       71.55      2.92 o 
   7   0   0      118.18      128.42      4.65 o 
   8   0   0       13.54       11.52      2.42 o 
   9   0   0        2.00        3.81      2.43 o 
  -9   1   0      148.67      167.88      5.81 o 
  -8   1   0       52.33       44.58      3.05 o 
  -7   1   0       18.03       20.82      2.48 o 
  -6   1   0      363.20      376.12      7.74 o 
  -5   1   0      608.78      596.67     10.30 o 
  -4   1   0      972.65     1060.97     12.59 o 
  -3   1   0     1929.16     2026.50     22.80 o 
  -2   1   0    36592.20    33223.67    363.09 o 
  -1   1   0      207.23      185.45      2.44 o 
   0   1   0       44.14       40.57      0.88 o 
   1   1   0     4673.05     4503.83     61.36 o 
   2   1   0       54.34       61.15      1.25 o 
   3   1   0     9526.07     9549.15    103.40 o 
   4   1   0        9.59       15.64      1.19 o 
   5   1   0      617.82      610.44      8.12 o 
   6   1   0      181.32      168.20      4.50 o 
   7   1   0       47.57       41.49      2.68 o 
   8   1   0      101.75       94.01      3.99 o 
   9   1   0        0.05       -2.84      4.45 o 
  -9   2   0        3.66        2.42      2.59 o 
  -8   2   0       36.92       39.25      2.96 o 
  -7   2   0        0.31        0.79      1.66 o 
  -6   2   0     1241.09     1250.33     19.79 o 
  -5   2   0      917.62      922.82     19.30 o 
  -4   2   0     2431.23     2608.83     55.67 o 
  -3   2   0      286.25      290.01      4.08 o 
  -2   2   0      105.96       88.33      1.68 o 
  -1   2   0      150.05      176.10      2.56 o 
   0   2   0     1222.84     1218.35     13.76 o 
   1   2   0     7624.49     7867.79    200.08 o 
   2   2   0     1304.80     1327.37     15.15 o 
   3   2   0      127.68      119.56      2.69 o 
   4   2   0      197.04      183.88      3.23 o 
   5   2   0      124.14      127.87      2.80 o 
   6   2   0      465.53      491.37      9.22 o 
   7   2   0       30.68       28.98      2.67 o 
   8   2   0        0.71       -1.58      2.99 o 
   9   2   0        0.30       -5.04      3.46 o 
  -8   3   0      315.65      317.49      8.00 o 
  -7   3   0        6.45        5.44      1.97 o 
  -6   3   0       31.97       28.72      2.51 o 
  -5   3   0      614.44      628.99     11.08 o 
  -4   3   0       29.04       22.27      2.82 o 
  -3   3   0       55.24       51.49      1.51 o 
  -2   3   0       12.02       14.15      1.36 o 
  -1   3   0     1908.75     2057.51     28.47 o 
   0   3   0     2854.51     2865.58     31.69 o 
   1   3   0      455.41      446.17      5.72 o 
   2   3   0      538.67      535.02      6.80 o 
   3   3   0      356.92      340.16      5.02 o 
   4   3   0     1608.55     1698.36     19.86 o 
   5   3   0       77.90       84.97      4.03 o 
   6   3   0      103.75      103.81      5.90 o 
   7   3   0      115.31      129.77      6.72 o 
   8   3   0      153.40      142.71      7.42 o 
  -8   4   0       73.16       87.04      4.19 o 
  -7   4   0       14.30       14.51      2.89 o 
  -6   4   0        2.05        1.36      1.60 o 
  -5   4   0     1015.90     1031.50     16.81 o 
  -4   4   0      123.44      125.51      3.76 o 
  -3   4   0      466.57      498.01      6.89 o 
  -2   4   0       73.75       63.69      2.42 o 
  -1   4   0     1476.63     1550.70     17.96 o 
   0   4   0       96.38       87.78      1.93 o 
   1   4   0     2457.46     2609.49     29.28 o 
   2   4   0       33.00       27.96      1.23 o 
   3   4   0      931.55      938.97     16.66 o 
   4   4   0      187.34      182.69      4.62 o 
   5   4   0      188.33      192.18      5.01 o 
   6   4   0      199.09      217.49      5.66 o 
   7   4   0      446.51      494.71     15.05 o 
   8   4   0       16.79       16.56      4.27 o 
  -7   5   0        8.92       10.19      2.40 o 
  -6   5   0      243.91      253.48      6.60 o 
  -5   5   0      169.36      164.07      4.86 o 
  -4   5   0       34.04       29.30      2.11 o 
  -3   5   0      542.02      515.70      7.37 o 
  -2   5   0      481.49      478.40      7.53 o 
  -1   5   0      444.74      446.83      6.32 o 
   0   5   0       41.79       41.88      2.14 o 
   1   5   0      274.80      285.83      4.45 o 
   2   5   0      748.92      743.15     17.67 o 
   3   5   0       37.21       38.71      2.26 o 
   4   5   0      592.78      572.87     20.09 o 
   5   5   0      323.91      318.41      7.23 o 
   6   5   0      149.81      167.08      6.57 o 
   7   5   0       37.84       25.63      4.47 o 
  -7   6   0       28.29       28.01      3.42 o 
  -6   6   0      281.93      275.92      7.24 o 
  -5   6   0      331.75      336.80      7.81 o 
  -4   6   0       33.33       32.39      2.41 o 
  -3   6   0      117.87      112.88      2.95 o 
  -2   6   0      116.88      109.13      3.33 o 
  -1   6   0       73.20       70.38      2.19 o 
   0   6   0      235.70      222.47      5.28 o 
   1   6   0        7.86        6.94      2.17 o 
   2   6   0       95.64       90.51      3.37 o 
   3   6   0       16.85       12.10      1.99 o 
   4   6   0      329.52      325.29      7.44 o 
   5   6   0        7.45       10.01      2.08 o 
   6   6   0        3.32        4.86      2.14 o 
   7   6   0      135.62      152.61      5.47 o 
  -6   7   0       43.70       46.99      3.53 o 
  -5   7   0       26.62       36.04      3.31 o 
  -4   7   0        2.44        4.09      2.01 o 
  -3   7   0        1.88        2.54      1.63 o 
  -2   7   0      285.55      288.37      6.59 o 
  -1   7   0      126.37      124.06      4.10 o 
   0   7   0       46.45       41.50      4.62 o 
   1   7   0        3.35        0.28      1.68 o 
   2   7   0      262.78      256.66      6.42 o 
   3   7   0      334.50      357.16      8.06 o 
   4   7   0       32.39       26.95      4.35 o 
   5   7   0       61.65       65.85      3.60 o 
   6   7   0        0.30        1.69      2.45 o 
  -4   8   0        2.29       -2.08      3.12 o 
  -2   8   0        8.25        1.01      2.17 o 
  -1   8   0      109.92      117.37      4.31 o 
   0   8   0       65.56       53.53      3.11 o 
   1   8   0      132.04      137.55      4.67 o 
   2   8   0       83.89       74.53      3.60 o 
   3   8   0       89.22       84.79      3.93 o 
   4   8   0        4.23        1.48      2.23 o 
   5   8   0       28.97       27.16      3.46 o 
  -1   9   0       12.28       10.39      2.72 o 
   0   9   0       80.23       81.18      6.03 o 
   1   9   0        1.28       -1.23      2.31 o 
   2   9   0        4.12        4.89      3.88 o 
   3   9   0       22.85       17.94      3.06 o 
  -2  -9   1        6.31        5.41      3.23 o 
  -1  -9   1        7.16        4.70      2.64 o 
   0  -9   1       61.43       55.65      3.50 o 
   1  -9   1        4.85        5.11      2.43 o 
   2  -9   1       10.72       10.82      4.20 o 
  -4  -8   1       90.52       88.60      4.36 o 
  -3  -8   1       19.98       18.29      4.52 o 
  -2  -8   1       13.03        8.95      2.55 o 
  -1  -8   1        2.96        2.53      1.90 o 
   0  -8   1       10.69        7.59      2.27 o 
   1  -8   1        8.30        2.66      1.98 o 
   2  -8   1        2.90        0.37      2.13 o 
   4  -8   1        0.70       -0.47      2.92 o 
  -6  -7   1       18.49       19.18      4.38 o 
  -5  -7   1        5.00        2.67      2.21 o 
  -4  -7   1        2.55        0.94      1.96 o 
  -3  -7   1       89.07       74.26      3.49 o 
  -2  -7   1       94.22       83.47      3.49 o 
  -1  -7   1        0.02       -1.32      1.78 o 
   0  -7   1       49.98       46.32      2.71 o 
   1  -7   1       84.42       87.70      4.69 o 
   2  -7   1       15.97       10.30      2.02 o 
   3  -7   1      119.68      117.32      3.98 o 
   4  -7   1      173.22      183.93      5.37 o 
   5  -7   1       33.04       42.83      4.60 o 
   6  -7   1       11.50       18.36      3.04 o 
  -7  -6   1       66.53       68.49      4.48 o 
  -6  -6   1        1.44        1.87      2.18 o 
  -5  -6   1       94.46       86.00      4.90 o 
  -4  -6   1       12.94        8.97      2.03 o 
  -3  -6   1      314.05      318.89      7.15 o 
  -2  -6   1       61.67       62.31      3.75 o 
  -1  -6   1       10.19        8.26      1.58 o 
   0  -6   1       12.92        8.23      1.55 o 
   1  -6   1       34.19       30.05      1.59 o 
   2  -6   1       11.42       11.97      1.66 o 
   3  -6   1        2.46        3.14      1.32 o 
   4  -6   1       62.09       63.00      3.03 o 
   5  -6   1      252.11      267.16      6.78 o 
   6  -6   1       15.24       17.73      2.73 o 
   7  -6   1       62.00       64.43      3.84 o 
  -7  -5   1       15.08        7.83      3.83 o 
  -6  -5   1      467.18      473.20     11.05 o 
  -5  -5   1      401.48      419.95      8.72 o 
  -4  -5   1       17.91       13.68      1.98 o 
  -3  -5   1      276.84      295.30      6.43 o 
  -2  -5   1       28.77       26.70      1.90 o 
  -1  -5   1      708.61      679.43      8.76 o 
   0  -5   1       76.34       66.67      1.88 o 
   1  -5   1      745.87      765.33      9.80 o 
   2  -5   1       67.22       82.30      2.23 o 
   3  -5   1       56.47       59.62      2.01 o 
   4  -5   1     1092.70     1117.64     17.84 o 
   5  -5   1       64.45       63.38      3.09 o 
   6  -5   1       14.30       12.42      2.26 o 
   7  -5   1       33.37       40.50      3.26 o 
  -8  -4   1      100.81      104.71      6.62 o 
  -7  -4   1       79.99       81.87      5.44 o 
  -6  -4   1       86.15       84.90      3.45 o 
  -5  -4   1       38.08       42.93      2.48 o 
  -4  -4   1       85.22       76.75      3.43 o 
  -3  -4   1       50.04       33.13      2.20 o 
  -2  -4   1      312.25      304.46      4.41 o 
  -1  -4   1       14.57        9.85      1.06 o 
   0  -4   1      105.01      101.23      2.09 o 
   1  -4   1       76.26       65.62      1.73 o 
   2  -4   1      815.21      831.23     10.34 o 
   3  -4   1     1523.36     1580.75     18.55 o 
   4  -4   1      316.31      302.29      6.37 o 
   5  -4   1     1359.46     1374.65     21.37 o 
   6  -4   1       68.16       59.64      3.21 o 
   7  -4   1        0.87       -0.51      2.67 o 
   8  -4   1        0.07       -1.68      2.32 o 
  -8  -3   1       16.75       21.70      4.10 o 
  -7  -3   1       83.40       80.32      5.27 o 
  -6  -3   1      153.64      140.73      4.13 o 
  -5  -3   1       47.89       43.86      1.76 o 
  -4  -3   1      135.71      124.48      2.63 o 
  -3  -3   1      193.92      184.82      3.10 o 
  -2  -3   1      183.48      179.35      3.02 o 
  -1  -3   1     4508.09     4673.62     98.93 o 
   0  -3   1     2284.88     2357.65     26.26 o 
   1  -3   1     3085.27     3329.15     45.32 o 
   2  -3   1       77.54       89.31      1.89 o 
   3  -3   1     1385.09     1433.32     19.00 o 
   4  -3   1      280.71      290.90      6.02 o 
   5  -3   1        9.40        8.62      1.60 o 
   6  -3   1      106.35      104.71      3.83 o 
   7  -3   1       57.59       53.23      3.03 o 
   8  -3   1       10.48       11.26      2.39 o 
  -9  -2   1        0.02       -0.03      3.43 o 
  -8  -2   1      193.87      202.61      8.90 o 
  -7  -2   1      321.42      325.43      7.30 o 
  -6  -2   1      252.44      242.12      4.82 o 
  -5  -2   1       46.83       42.93      1.64 o 
  -4  -2   1        4.85        5.98      1.02 o 
  -3  -2   1     2084.92     2107.58     24.15 o 
  -2  -2   1       17.38       15.45      0.72 o 
  -1  -2   1      575.85      570.33      9.61 o 
   0  -2   1      316.54      320.06      4.07 o 
   1  -2   1      297.71      307.43      4.03 o 
   2  -2   1     1918.29     2110.92     23.56 o 
   3  -2   1       25.53       19.23      0.81 o 
   4  -2   1      985.29     1063.20     16.22 o 
   5  -2   1      140.47      145.84      4.10 o 
   6  -2   1      271.05      261.36      6.21 o 
   7  -2   1       46.65       36.71      2.58 o 
   8  -2   1       65.36       62.25      3.46 o 
   9  -2   1       14.11       11.90      2.75 o 
  -9  -1   1       63.89       73.27      5.78 o 
  -8  -1   1       30.59       22.97      2.86 o 
  -7  -1   1       48.08       39.45      2.60 o 
  -6  -1   1       19.29       12.31      1.83 o 
  -4  -1   1     1554.28     1728.06     19.88 o 
  -3  -1   1      810.16      873.21     10.40 o 
  -2  -1   1      232.60      272.15      3.65 o 
  -1  -1   1      793.15      825.16      9.53 o 
   0  -1   1      917.46      941.40     13.34 o 
   1  -1   1     4763.69     5033.02     61.12 o 
   2  -1   1      648.70      669.32      8.04 o 
   3  -1   1      471.38      454.51     14.87 o 
   4  -1   1      732.43      748.00     11.87 o 
   5  -1   1       95.03      104.86      3.38 o 
   6  -1   1      153.33      149.41      4.69 o 
   7  -1   1       12.62       11.95      3.19 o 
   8  -1   1       13.66       17.40      2.44 o 
   9  -1   1       19.62       13.69      3.81 o 
  -9   0   1        8.69        8.72      2.73 o 
  -8   0   1        5.64        3.87      1.95 o 
  -7   0   1       15.93       11.22      2.50 o 
  -6   0   1      192.36      187.41      4.89 o 
  -5   0   1        1.63        2.16      0.79 o 
  -4   0   1        0.98        0.55      0.58 o 
  -3   0   1     4112.85     4435.35     48.52 o 
  -2   0   1      610.47      685.02      8.03 o 
  -1   0   1      161.90      169.41      2.88 o 
   0   0   1        4.60        0.07      0.10 o 
   1   0   1     1718.95     1686.77     28.99 o 
   2   0   1      631.02      625.88      7.41 o 
   3   0   1     4347.80     4736.17     64.02 o 
   4   0   1      196.09      184.70      3.02 o 
   5   0   1        0.49        0.66      0.66 o 
   6   0   1      500.63      474.17      8.98 o 
   7   0   1      141.19      129.33      4.29 o 
   8   0   1        9.95       10.03      2.33 o 
   9   0   1      151.97      168.95      5.81 o 
  -9   1   1        0.12       -3.62      2.55 o 
  -8   1   1      165.30      165.89      5.36 o 
  -7   1   1      110.61      111.49      4.30 o 
  -6   1   1        2.42        0.96      1.48 o 
  -5   1   1        0.60        0.92      1.14 o 
  -4   1   1        0.34        0.15      0.62 o 
  -3   1   1     1101.69     1071.86     12.50 o 
  -2   1   1    14874.49    15209.13    166.48 o 
  -1   1   1     3060.12     3124.42     35.65 o 
   0   1   1       57.74       58.98      0.96 o 
   1   1   1      242.69      271.97      4.07 o 
   2   1   1       40.39       30.66      0.86 o 
   3   1   1     1061.37     1104.96     31.53 o 
   4   1   1     1599.32     1553.06     17.95 o 
   5   1   1      805.40      772.73      9.84 o 
   6   1   1       89.99       92.50      3.32 o 
   7   1   1      386.59      386.12      8.23 o 
   8   1   1       19.05       15.17      2.42 o 
   9   1   1      112.19      120.50      4.87 o 
  -9   2   1        0.31       -0.72      2.52 o 
  -8   2   1       10.61        8.81      2.40 o 
  -7   2   1       20.57       13.43      3.29 o 
  -6   2   1      234.59      239.22      7.89 o 
  -5   2   1        8.55        5.05      2.27 o 
  -4   2   1     3941.64     4190.96     46.30 o 
  -3   2   1        2.43        2.96      0.72 o 
  -2   2   1     1506.78     1558.95     22.12 o 
  -1   2   1        0.64        0.25      0.35 o 
   0   2   1     2333.22     2207.23     71.31 o 
   1   2   1      509.46      454.00     31.11 o 
   2   2   1     1909.57     2044.09     34.71 o 
   3   2   1     1621.18     1589.50     18.23 o 
   4   2   1       10.00        7.36      1.33 o 
   5   2   1      433.74      448.45      7.58 o 
   6   2   1      469.56      458.55     12.87 o 
   7   2   1       99.05       58.76      4.00 o 
   8   2   1       76.28       68.20      5.04 o 
   9   2   1        6.37        5.04      3.80 o 
  -8   3   1       63.18       59.57      3.59 o 
  -7   3   1      124.00       99.70      3.99 o 
  -6   3   1     1028.25     1048.32     17.27 o 
  -5   3   1        0.62        2.79      4.12 o 
  -4   3   1        6.16        6.36      1.07 o 
  -3   3   1      432.02      448.60      6.10 o 
  -2   3   1     4962.93     5140.02     56.20 o 
  -1   3   1      189.61      183.29      8.20 o 
   0   3   1      150.26      162.21      5.76 o 
   1   3   1       87.25       73.34      1.59 o 
   2   3   1        1.76        1.60      0.53 o 
   3   3   1      357.31      351.32      6.95 o 
   4   3   1      834.11      878.23     11.04 o 
   5   3   1      303.25      323.91      5.21 o 
   6   3   1      337.58      337.34      5.63 o 
   7   3   1       21.64       18.24      3.36 o 
   8   3   1       35.24       43.17      4.23 o 
  -8   4   1       81.67       83.24      4.18 o 
  -7   4   1       60.35       66.68      3.45 o 
  -6   4   1       15.73       17.91      2.36 o 
  -5   4   1      814.51      838.87     22.04 o 
  -4   4   1      733.69      736.74     12.36 o 
  -3   4   1     1330.69     1462.36     46.83 o 
  -2   4   1       16.61       11.12      1.26 o 
  -1   4   1      186.20      168.04      3.75 o 
   0   4   1      280.54      283.52      5.07 o 
   1   4   1      199.88      184.64      3.11 o 
   2   4   1      411.32      407.33      5.63 o 
   3   4   1       15.37       14.11      2.15 o 
   4   4   1      989.87      975.93     15.48 o 
   5   4   1      115.80      117.33      3.75 o 
   6   4   1        0.72        0.14      1.63 o 
   7   4   1       16.28       19.95      4.27 o 
   8   4   1       92.85       84.86      6.05 o 
  -7   5   1      175.70      188.12      5.88 o 
  -6   5   1       16.49       13.81      2.27 o 
  -5   5   1      106.78      113.11      6.06 o 
  -4   5   1      233.66      223.28      5.48 o 
  -3   5   1      153.80      154.06      3.23 o 
  -2   5   1     2399.55     2416.99     34.20 o 
  -1   5   1        9.23        9.29      1.41 o 
   0   5   1     1062.99     1079.31     13.19 o 
   1   5   1       14.49       13.86      1.09 o 
   2   5   1      293.51      287.05      4.51 o 
   3   5   1      244.15      238.93      8.31 o 
   4   5   1      100.09       97.50      3.54 o 
   5   5   1       87.18       89.35      3.56 o 
   6   5   1       12.48       12.69      5.51 o 
   7   5   1        1.67        0.77      2.92 o 
   8   5   1       16.22       16.49      4.20 o 
  -7   6   1       27.57       29.58      4.97 o 
  -6   6   1       12.35       15.49      2.65 o 
  -5   6   1      196.64      194.29      5.61 o 
  -4   6   1      551.47      565.89     10.65 o 
  -3   6   1      524.32      515.65      7.67 o 
  -2   6   1      479.03      459.53      8.38 o 
  -1   6   1        2.56        1.66      1.01 o 
   0   6   1        0.74        0.40      1.30 o 
   1   6   1      360.55      362.32      7.40 o 
   2   6   1      154.34      153.16      4.44 o 
   3   6   1      531.39      500.07      9.59 o 
   4   6   1        2.72       -0.39      1.45 o 
   5   6   1       50.38       53.90      4.42 o 
   6   6   1       12.51       15.22      2.55 o 
   7   6   1        3.30        3.53      3.93 o 
  -6   7   1       17.55       22.56      3.18 o 
  -5   7   1       11.31       17.68      2.70 o 
  -4   7   1       46.39       49.92      2.90 o 
  -3   7   1        3.65        2.96      1.68 o 
  -2   7   1        0.03       -1.20      1.27 o 
  -1   7   1      402.53      406.58     13.81 o 
   0   7   1      889.63      899.53     15.09 o 
   1   7   1      467.46      443.96      9.86 o 
   2   7   1        0.65        0.18      1.63 o 
   3   7   1       17.71       16.94      2.30 o 
   4   7   1       50.60       46.91      3.01 o 
   5   7   1        0.03       -2.90      1.94 o 
   6   7   1      203.30      230.44      6.81 o 
  -2   8   1      141.54      159.42      5.01 o 
  -1   8   1       64.05       57.16      7.22 o 
   0   8   1      144.59      142.67      4.79 o 
   1   8   1       29.00       23.42      2.69 o 
   2   8   1        5.18        5.05      2.11 o 
   3   8   1        8.50        3.23      2.15 o 
   4   8   1      110.02      116.59      4.81 o 
   5   8   1      151.08      184.59      6.17 o 
  -2   9   1       98.67      101.56      6.45 o 
  -1   9   1        0.29       -4.54      3.53 o 
   0   9   1        4.21        2.75      3.33 o 
   1   9   1      136.52      154.71      5.40 o 
   2   9   1       42.02       42.94      3.39 o 
   3   9   1        1.48       -1.15      2.59 o 
  -2  -9   2      118.24      123.92      5.05 o 
  -1  -9   2        5.26        2.83      2.43 o 
   0  -9   2      115.53      120.54      4.83 o 
   1  -9   2        3.05        1.89      2.43 o 
   2  -9   2        0.13        0.87      3.76 o 
  -4  -8   2       23.90       25.59      5.56 o 
  -3  -8   2       33.85       36.40      3.14 o 
  -2  -8   2       10.20        5.41      2.22 o 
  -1  -8   2        2.05        0.57      2.00 o 
   0  -8   2       91.60       86.73      3.82 o 
   1  -8   2      207.03      216.74      6.04 o 
   2  -8   2       30.39       38.05      3.16 o 
   4  -8   2        2.80        3.12      3.19 o 
  -6  -7   2       38.29       41.34      7.86 o 
  -5  -7   2        1.11        0.55      2.28 o 
  -4  -7   2       12.19        7.02      2.22 o 
  -3  -7   2        8.92        5.85      2.04 o 
  -2  -7   2       27.12       22.81      3.96 o 
  -1  -7   2       29.49       31.74      2.36 o 
   0  -7   2      141.45      131.93      4.31 o 
   1  -7   2      113.45      107.39      3.88 o 
   2  -7   2       37.99       30.32      4.15 o 
   3  -7   2       20.89       18.41      3.29 o 
   4  -7   2       40.75       44.87      3.00 o 
   5  -7   2       10.43       14.49      3.51 o 
   6  -7   2       56.13       63.01      4.94 o 
  -7  -6   2       65.18       84.33      4.48 o 
  -6  -6   2        1.31       -1.65      2.13 o 
  -5  -6   2      234.58      254.27      6.74 o 
  -4  -6   2       70.81       65.13      3.24 o 
  -3  -6   2       25.26       23.59      2.46 o 
  -2  -6   2        9.49       11.06      1.92 o 
  -1  -6   2        3.13        2.07      1.31 o 
   0  -6   2       81.67       85.75      3.20 o 
   1  -6   2        1.31       -0.14      1.18 o 
   2  -6   2       54.78       50.18      2.34 o 
   3  -6   2      155.84      150.83      3.43 o 
   4  -6   2      233.51      236.58      5.95 o 
   5  -6   2      307.92      322.02      7.64 o 
   6  -6   2       12.97       17.05      2.70 o 
   7  -6   2       62.39       58.34      6.50 o 
  -7  -5   2       32.65       29.03      5.01 o 
  -6  -5   2        0.10        2.53      1.93 o 
  -5  -5   2       65.34       65.59      3.53 o 
  -4  -5   2      369.04      357.04      7.64 o 
  -3  -5   2       20.62       17.00      1.94 o 
  -2  -5   2       22.87       23.06      1.98 o 
  -1  -5   2       25.81       30.05      1.95 o 
   0  -5   2       32.81       38.11      1.43 o 
   1  -5   2     3720.68     3820.46     42.58 o 
   2  -5   2      374.87      380.83      5.74 o 
   3  -5   2       97.66      104.00      4.52 o 
   4  -5   2        0.12       -1.10      1.41 o 
   5  -5   2      169.89      172.36      8.87 o 
   6  -5   2        1.04       -2.17      3.21 o 
   7  -5   2       13.62        7.19      2.40 o 
  -8  -4   2       65.06       67.89      5.78 o 
  -7  -4   2        0.03       -1.28      2.92 o 
  -6  -4   2        0.34       -0.14      1.56 o 
  -5  -4   2      228.83      222.91      5.54 o 
  -4  -4   2        0.46        1.07      1.26 o 
  -3  -4   2      292.41      289.37      6.10 o 
  -2  -4   2       55.37       59.05      2.39 o 
  -1  -4   2     1135.86     1109.36     13.16 o 
   0  -4   2        6.43        3.86      1.70 o 
   1  -4   2      525.44      601.18      7.74 o 
   2  -4   2     1049.65     1133.78     13.60 o 
   3  -4   2       56.60       54.26      3.03 o 
   4  -4   2      995.76     1025.28     19.43 o 
   5  -4   2      355.39      342.68     10.38 o 
   6  -4   2       22.07       25.91      2.60 o 
   7  -4   2       36.21       41.96      3.16 o 
   8  -4   2        2.98        4.46      2.51 o 
  -8  -3   2        3.14        1.38      3.39 o 
  -7  -3   2       70.36       71.22      5.11 o 
  -6  -3   2        0.70        1.35      1.70 o 
  -5  -3   2      194.02      185.39      4.71 o 
  -4  -3   2      263.03      268.98      4.32 o 
  -3  -3   2       11.08        6.72      1.32 o 
  -2  -3   2        5.55        4.65      0.97 o 
  -1  -3   2       42.72       44.71      1.76 o 
   0  -3   2     5500.34     5723.40     62.43 o 
   1  -3   2      166.02      180.88      3.58 o 
   2  -3   2      294.96      289.90      4.20 o 
   3  -3   2     2568.06     2762.43     30.93 o 
   4  -3   2        0.42        0.50      1.11 o 
   5  -3   2       38.61       38.36      2.31 o 
   6  -3   2       79.47       81.55      3.37 o 
   7  -3   2      110.61      109.36      4.18 o 
   8  -3   2       42.05       47.01      3.24 o 
  -8  -2   2        7.72        4.97      2.96 o 
  -7  -2   2       25.87       28.56      3.86 o 
  -6  -2   2        2.33        1.75      1.17 o 
  -5  -2   2      318.65      328.18      6.02 o 
  -4  -2   2      692.08      663.12      8.88 o 
  -3  -2   2       29.85       28.72      1.11 o 
  -2  -2   2     2044.91     2290.11     25.57 o 
  -1  -2   2      101.72      111.19      2.51 o 
   0  -2   2      991.90      916.26     10.58 o 
   1  -2   2     1154.46     1283.55     14.56 o 
   2  -2   2     1629.21     1651.63     18.63 o 
   3  -2   2        4.16        1.44      0.70 o 
   4  -2   2        7.68        5.39      1.48 o 
   5  -2   2      160.06      155.82      4.20 o 
   6  -2   2     1295.91     1298.18     20.45 o 
   7  -2   2       41.69       40.45      2.62 o 
   8  -2   2       20.10       19.09      2.76 o 
   9  -2   2       14.66       11.71      2.90 o 
  -9  -1   2       46.65       48.91      5.88 o 
  -8  -1   2        4.58        2.79      2.15 o 
  -7  -1   2       96.55       75.48      4.97 o 
  -5  -1   2       14.06       15.54      1.51 o 
  -4  -1   2       23.94       22.37      1.74 o 
  -3  -1   2      385.96      412.98      5.48 o 
  -2  -1   2       22.85       40.42      1.19 o 
  -1  -1   2     2829.26     3000.63     33.26 o 
   0  -1   2     8293.40     8152.61    270.95 o 
   1  -1   2     1358.49     1377.37     15.41 o 
   2  -1   2        0.69        1.34      0.72 o 
   3  -1   2      595.02      597.28     10.15 o 
   4  -1   2      474.34      454.02      7.93 o 
   5  -1   2       75.65       75.94      4.28 o 
   6  -1   2       90.49       90.07      3.51 o 
   7  -1   2       39.81       40.33      2.65 o 
   8  -1   2        2.56        0.54      1.96 o 
   9  -1   2       89.67       92.24      4.37 o 
  -9   0   2        0.30        0.37      2.56 o 
  -8   0   2       46.53       43.40      2.93 o 
  -7   0   2       59.45       61.18      4.48 o 
  -6   0   2       48.87       50.11      2.55 o 
  -5   0   2      124.25      113.86      2.48 o 
  -4   0   2       14.05       11.91      0.94 o 
  -3   0   2      234.62      241.04      3.55 o 
  -2   0   2    10295.49     9725.17    130.04 o 
  -1   0   2     2421.01     2436.66     46.21 o 
   1   0   2      331.67      295.08     19.70 o 
   2   0   2      102.56      111.19      1.97 o 
   3   0   2        8.57        7.72      0.72 o 
   4   0   2      553.10      565.09      7.18 o 
   5   0   2       61.62       74.06      2.67 o 
   6   0   2      140.18      138.70      4.08 o 
   7   0   2      234.18      236.25      6.01 o 
   8   0   2        0.28        0.31      1.86 o 
   9   0   2       16.53        8.14      2.64 o 
  -9   1   2        0.01       -2.88      2.50 o 
  -8   1   2        0.59        1.45      2.11 o 
  -7   1   2       33.94       29.41      2.73 o 
  -6   1   2      187.40      175.73      4.77 o 
  -5   1   2      754.89      771.74     12.67 o 
  -4   1   2     3777.74     3993.24     44.33 o 
  -3   1   2       75.03       64.04      1.53 o 
  -2   1   2     7095.42     7469.31     94.28 o 
  -1   1   2      604.68      623.94      8.98 o 
   0   1   2      106.53      104.94      1.60 o 
   1   1   2     6359.21     6152.03    114.95 o 
   2   1   2       91.09      103.60      1.72 o 
   3   1   2      364.26      427.91      5.56 o 
   4   1   2       76.44       72.90      1.74 o 
   5   1   2       64.27       67.33      1.88 o 
   6   1   2        7.95        6.67      1.54 o 
   7   1   2      130.09      127.71      4.69 o 
   8   1   2       15.97       14.72      3.01 o 
   9   1   2        5.42        3.89      2.55 o 
  -8   2   2       16.88       27.22      4.52 o 
  -7   2   2       96.36       89.92      3.79 o 
  -6   2   2     1062.57      998.68     16.40 o 
  -5   2   2       18.00       17.64      3.43 o 
  -4   2   2     2024.25     2077.60     23.71 o 
  -3   2   2      147.29      163.39      2.78 o 
  -2   2   2      616.57      635.03      7.75 o 
  -1   2   2       68.26       77.72      1.79 o 
   0   2   2     1001.20      993.04     11.37 o 
   1   2   2    15203.65    15215.34    166.25 o 
   2   2   2       37.87       30.07      1.37 o 
   3   2   2      179.33      170.84      2.87 o 
   4   2   2      321.78      333.10      4.91 o 
   5   2   2     2015.28     1955.40    101.52 o 
   6   2   2        1.17        0.59      1.30 o 
   7   2   2        1.61        1.30      2.28 o 
   8   2   2        6.50        4.03      2.17 o 
   9   2   2       28.78       47.40      6.01 o 
  -8   3   2       23.99       19.80      4.15 o 
  -7   3   2      202.74      197.48      5.74 o 
  -6   3   2      937.52      948.11     17.20 o 
  -5   3   2       52.31       52.54      3.46 o 
  -4   3   2      201.63      194.28      3.47 o 
  -3   3   2      405.47      436.83      6.02 o 
  -2   3   2      783.70      814.61      9.92 o 
  -1   3   2       71.85       67.62      2.26 o 
   0   3   2     3749.41     4027.77     44.19 o 
   1   3   2     1690.03     1790.44     46.38 o 
   2   3   2     1009.41     1080.30     12.71 o 
   3   3   2     1496.29     1530.67     23.43 o 
   4   3   2      420.96      428.99      6.13 o 
   5   3   2      235.25      254.09      4.39 o 
   6   3   2       10.42       10.26      3.25 o 
   7   3   2      127.98      138.44      6.75 o 
   8   3   2      343.21      347.43     12.16 o 
  -8   4   2      136.62      119.31      5.46 o 
  -7   4   2        5.02        2.35      2.10 o 
  -6   4   2      301.29      313.95      7.37 o 
  -5   4   2      119.05      117.38      3.95 o 
  -4   4   2       57.70       56.51      6.16 o 
  -3   4   2       51.85       48.14      1.73 o 
  -2   4   2      236.22      245.57      3.97 o 
  -1   4   2      217.36      202.65      3.78 o 
   0   4   2      862.50      907.64     11.02 o 
   1   4   2      375.68      370.96      6.29 o 
   2   4   2      141.45      132.71      2.58 o 
   3   4   2      262.12      245.88      4.01 o 
   4   4   2        0.27        1.51      0.95 o 
   5   4   2       26.17       28.32      2.10 o 
   6   4   2      752.94      744.22     14.76 o 
   7   4   2       95.79       99.74      6.08 o 
   8   4   2       63.19       65.81      5.41 o 
  -7   5   2       27.14       41.65      3.61 o 
  -6   5   2        8.20        8.68      3.78 o 
  -5   5   2      122.08      135.68      4.34 o 
  -4   5   2       60.37       59.69      2.78 o 
  -3   5   2        3.42        1.41      1.01 o 
  -2   5   2      719.83      712.53     11.59 o 
  -1   5   2       23.68       22.69      1.65 o 
   0   5   2        1.14       -1.01      1.65 o 
   1   5   2       11.67       14.18      1.81 o 
   2   5   2        7.11        4.64      1.32 o 
   3   5   2       95.97       97.58      3.36 o 
   4   5   2     1011.47     1051.77     16.83 o 
   5   5   2       71.21       69.41      3.09 o 
   6   5   2       28.16       31.33      5.38 o 
   7   5   2       15.33        5.95      3.36 o 
   8   5   2       20.21       13.40      4.47 o 
  -7   6   2       37.84       47.62      3.75 o 
  -6   6   2        9.21       11.96      2.51 o 
  -5   6   2       80.68       71.58      3.48 o 
  -4   6   2      682.83      703.31     12.54 o 
  -3   6   2       27.29       26.44      1.74 o 
  -2   6   2        0.22       -1.15      0.96 o 
  -1   6   2       47.08       43.39      3.01 o 
   0   6   2      144.55      142.98      4.06 o 
   1   6   2      107.70      100.04     16.91 o 
   2   6   2     1861.17     1933.35     28.51 o 
   3   6   2       33.84       29.70      2.28 o 
   4   6   2       98.94       96.71      3.67 o 
   5   6   2       30.80       32.41      2.73 o 
   6   6   2        3.15        4.36      3.48 o 
   7   6   2       22.44       12.73      4.06 o 
  -6   7   2        0.16        1.71      3.73 o 
  -5   7   2        0.17       -2.28      2.99 o 
  -4   7   2       33.63       35.37      4.22 o 
  -3   7   2       16.11       19.22      2.60 o 
  -2   7   2        4.61        1.71      1.32 o 
  -1   7   2       43.45       36.52      3.63 o 
   1   7   2        0.56       -0.67      1.46 o 
   2   7   2       72.55       68.90      6.57 o 
   3   7   2       99.46       94.58      3.78 o 
   4   7   2       80.14       81.10      3.74 o 
   5   7   2       75.14       77.92      3.80 o 
   6   7   2       89.90       89.85      8.40 o 
  -4   8   2      150.12      168.71      7.69 o 
  -2   8   2        6.74        5.21      3.33 o 
  -1   8   2       29.78       16.27     10.18 o 
   0   8   2        2.45        0.84      1.85 o 
   1   8   2        6.16        1.27      2.04 o 
   2   8   2        4.17        1.08      2.60 o 
   3   8   2       26.84       30.28      4.97 o 
   4   8   2        4.82        1.85      2.29 o 
   5   8   2        4.40        5.74      2.78 o 
  -2   9   2        2.35       -4.13      3.26 o 
  -1   9   2        9.64        9.14      3.76 o 
   0   9   2       16.42       12.16      3.73 o 
   1   9   2        5.33        1.78      3.39 o 
   2   9   2        5.58        4.74      3.46 o 
   3   9   2       30.64       44.18      4.84 o 
  -2  -9   3        0.51        0.65      2.36 o 
  -1  -9   3       41.77       37.59      3.67 o 
   0  -9   3      142.97      143.77      6.28 o 
   1  -9   3       10.92       11.11      4.96 o 
   2  -9   3       19.22       11.99      4.13 o 
  -4  -8   3       29.09       29.98      3.45 o 
  -3  -8   3       24.96       34.17      4.64 o 
  -2  -8   3       88.33       87.95      4.07 o 
  -1  -8   3       95.94      104.85      4.31 o 
   0  -8   3        5.49        7.66      2.09 o 
   1  -8   3       48.59       45.66      3.03 o 
   2  -8   3        6.81        3.74      2.21 o 
   4  -8   3       18.62       26.77      4.30 o 
  -5  -7   3       54.68       62.48      4.84 o 
  -4  -7   3      231.79      238.92      7.16 o 
  -3  -7   3      106.25      105.08      4.13 o 
  -2  -7   3       29.57       36.39      2.67 o 
  -1  -7   3        0.66        1.08      1.75 o 
   0  -7   3        1.75        1.31      1.67 o 
   1  -7   3      329.50      326.62      7.34 o 
   2  -7   3        0.00       -0.13      1.69 o 
   3  -7   3        1.57        3.86      2.42 o 
   4  -7   3      123.49      123.93      6.69 o 
   5  -7   3        3.06        3.29      2.57 o 
   6  -7   3       91.04       94.65      4.49 o 
  -6  -6   3      399.25      411.84      9.47 o 
  -5  -6   3      279.09      300.02      7.49 o 
  -4  -6   3       10.07       12.77      4.12 o 
  -3  -6   3      230.90      225.92      5.83 o 
  -2  -6   3        2.23        1.72      1.47 o 
  -1  -6   3      567.09      569.10     10.44 o 
   0  -6   3       23.03       17.45      1.98 o 
   1  -6   3        0.11       -1.17      1.34 o 
   2  -6   3      115.33      122.59      3.62 o 
   3  -6   3       79.12       76.68      3.11 o 
   4  -6   3      215.09      217.69      5.67 o 
   5  -6   3       97.77      103.52      4.11 o 
   6  -6   3        0.33        0.67      2.19 o 
   7  -6   3       45.89       47.09      3.49 o 
  -7  -5   3        3.83        0.00      3.46 o 
  -6  -5   3        0.41       -0.01      1.92 o 
  -5  -5   3      271.03      278.88      6.79 o 
  -4  -5   3       18.15       15.04      2.10 o 
  -3  -5   3      593.65      611.86     10.98 o 
  -2  -5   3      523.88      531.50      9.69 o 
  -1  -5   3      604.33      597.99     10.40 o 
   0  -5   3      229.50      219.82      3.69 o 
   1  -5   3      385.71      383.98      6.73 o 
   2  -5   3        2.61        3.34      1.00 o 
   3  -5   3      116.03      121.47      2.87 o 
   4  -5   3       45.54       41.20      2.43 o 
   5  -5   3       24.65       27.04      2.33 o 
   6  -5   3        7.43       10.83      2.86 o 
   7  -5   3      195.19      193.03      5.99 o 
  -8  -4   3        1.11        3.23      3.73 o 
  -7  -4   3      208.66      222.60      9.20 o 
  -6  -4   3      315.63      324.88      7.42 o 
  -5  -4   3       28.44       30.85      2.24 o 
  -4  -4   3      289.79      294.27      6.44 o 
  -3  -4   3       28.99       28.50      2.33 o 
  -2  -4   3     1946.29     2034.92     29.20 o 
  -1  -4   3       10.88       11.54      1.75 o 
   0  -4   3      145.62      116.84      2.27 o 
   1  -4   3      945.23      975.13     11.79 o 
   2  -4   3       32.06       39.16      1.48 o 
   3  -4   3        4.94        3.56      0.89 o 
   4  -4   3      196.89      187.56      4.73 o 
   5  -4   3      493.98      517.59      9.87 o 
   6  -4   3      190.26      187.27      5.40 o 
   7  -4   3       42.06       35.70      3.70 o 
   8  -4   3       79.34       74.64      3.88 o 
  -8  -3   3       98.82       98.97      6.35 o 
  -7  -3   3       16.33       14.61      3.70 o 
  -6  -3   3       78.26       78.55      3.19 o 
  -5  -3   3       45.37       44.65      2.33 o 
  -4  -3   3      277.88      267.42      5.73 o 
  -3  -3   3      620.58      616.13     10.87 o 
  -2  -3   3      975.36     1118.82     16.65 o 
  -1  -3   3     8060.88     8229.67    161.92 o 
   0  -3   3     1049.43     1186.73     13.74 o 
   1  -3   3      627.45      650.18      9.93 o 
   2  -3   3      707.31      772.80      9.48 o 
   3  -3   3       43.11       27.99      1.96 o 
   4  -3   3       31.21       26.60      1.81 o 
   5  -3   3      119.27      118.60      3.77 o 
   6  -3   3      346.66      358.25      8.78 o 
   7  -3   3      422.91      429.67      9.25 o 
   8  -3   3       85.94       98.14      4.29 o 
  -8  -2   3       12.20       10.21      3.53 o 
  -7  -2   3       67.33       75.72      5.01 o 
  -6  -2   3       67.36       66.84      2.22 o 
  -5  -2   3      368.85      374.09      5.73 o 
  -4  -2   3       31.75       36.36      1.44 o 
  -3  -2   3     1421.60     1514.08     17.49 o 
  -2  -2   3     3181.66     3245.26     35.89 o 
  -1  -2   3    12316.29    12342.93    163.92 o 
   0  -2   3        6.51        0.14      0.58 o 
   1  -2   3       56.11       58.44      1.28 o 
   2  -2   3      323.87      337.96      4.49 o 
   3  -2   3      104.94      117.06      2.06 o 
   4  -2   3        4.41        5.13      1.73 o 
   5  -2   3     1265.31     1239.73     19.10 o 
   6  -2   3      611.05      596.98     10.96 o 
   7  -2   3        4.87        4.71      1.85 o 
   8  -2   3        0.00        2.20      1.98 o 
   9  -2   3       77.88       95.57      8.68 o 
  -9  -1   3        0.02       -1.18      3.63 o 
  -8  -1   3        3.55        2.05      3.19 o 
  -6  -1   3        0.04       -1.88      1.25 o 
  -5  -1   3       43.85       49.46      1.71 o 
  -4  -1   3     1171.56     1250.11     18.68 o 
  -3  -1   3     1017.62      978.66     11.63 o 
  -2  -1   3      323.07      293.12      3.98 o 
  -1  -1   3       82.29       86.41      1.44 o 
   0  -1   3     4222.27     4265.78     46.77 o 
   1  -1   3     4051.48     4184.64     45.69 o 
   2  -1   3     3383.29     3494.45     38.68 o 
   3  -1   3      343.54      320.04      5.72 o 
   4  -1   3      272.88      273.08      5.51 o 
   5  -1   3      699.84      711.38     11.91 o 
   6  -1   3       41.91       37.74      2.36 o 
   7  -1   3       11.08        7.74      1.97 o 
   8  -1   3       72.21       75.04      3.71 o 
   9  -1   3      153.16      163.99      5.76 o 
  -9   0   3      110.48      120.38      4.98 o 
  -8   0   3       14.01       15.30      3.06 o 
  -7   0   3      129.80      117.84      4.14 o 
  -6   0   3      335.15      366.51      7.55 o 
  -5   0   3        0.01       -0.27      0.77 o 
  -4   0   3       67.49       46.32      1.55 o 
  -3   0   3     1309.18     1327.84     15.42 o 
  -2   0   3     6923.86     7180.65     95.63 o 
  -1   0   3    12944.96    11748.34    541.44 o 
   0   0   3       54.67       53.22      1.80 o 
   1   0   3     2582.02     2588.41     34.59 o 
   2   0   3      131.94      131.30      1.98 o 
   3   0   3     3729.07     3816.13     51.94 o 
   4   0   3       33.24       30.17      0.99 o 
   5   0   3        3.36        0.09      1.19 o 
   6   0   3      271.65      270.57      6.15 o 
   7   0   3      937.57      909.96     15.51 o 
   8   0   3        4.07        1.73      2.37 o 
   9   0   3      191.15      188.94      6.15 o 
  -9   1   3        2.73        3.44      2.70 o 
  -8   1   3       27.61       35.74      3.41 o 
  -7   1   3      207.67      207.22      5.68 o 
  -6   1   3       92.04       75.87      3.09 o 
  -5   1   3      127.30      122.74      3.61 o 
  -4   1   3     4955.43     5264.68     90.09 o 
  -3   1   3     6153.92     6534.70     71.08 o 
  -2   1   3     3015.60     3228.67     35.49 o 
  -1   1   3     6281.65     6390.02    119.33 o 
   0   1   3      228.73      248.07      4.00 o 
   1   1   3       18.13       17.47      0.81 o 
   2   1   3     1110.30     1076.09     12.31 o 
   3   1   3      463.38      450.21      5.80 o 
   4   1   3      247.50      275.55      4.13 o 
   5   1   3     1412.93     1456.75     17.21 o 
   6   1   3       75.79       75.82      3.02 o 
   7   1   3      195.86      191.54      5.32 o 
   8   1   3       14.26        6.85      2.07 o 
   9   1   3        1.20        2.09      4.08 o 
  -8   2   3       71.24       72.46      3.73 o 
  -7   2   3        0.15       -1.26      1.73 o 
  -6   2   3      712.39      710.10     12.53 o 
  -5   2   3        5.92       27.61      3.06 o 
  -4   2   3      284.78      271.53      4.27 o 
  -3   2   3      241.31      237.81      3.69 o 
  -2   2   3     2566.46     2821.86     31.24 o 
  -1   2   3        4.00        1.76      0.41 o 
   0   2   3    13946.28    14266.90    156.28 o 
   1   2   3    27533.77    26052.71    658.69 o 
   2   2   3     1381.53     1339.20     27.23 o 
   3   2   3      161.95      144.54      2.56 o 
   4   2   3      257.17      285.00      5.38 o 
   5   2   3      364.71      368.19      8.42 o 
   6   2   3       35.32       35.27      2.94 o 
   7   2   3      193.12      201.13      5.49 o 
   8   2   3       32.17       27.90      4.03 o 
   9   2   3       25.15       30.97      5.21 o 
  -8   3   3      461.92      436.78      9.84 o 
  -7   3   3      229.32      223.06      6.17 o 
  -6   3   3       32.07       31.39      3.46 o 
  -5   3   3       73.92       75.82      3.01 o 
  -4   3   3      577.98      608.06      8.11 o 
  -3   3   3       16.13       14.33      1.67 o 
  -2   3   3      424.66      473.89      6.26 o 
  -1   3   3     1817.20     1801.54     20.40 o 
   0   3   3      292.52      293.93      4.11 o 
   1   3   3      422.98      442.95      5.76 o 
   2   3   3        8.16       11.84      1.02 o 
   3   3   3     2584.41     2682.40     30.13 o 
   4   3   3     1222.45     1275.44     15.30 o 
   5   3   3      300.71      297.59      5.09 o 
   6   3   3      330.28      337.23      5.66 o 
   7   3   3       18.66       15.74      4.52 o 
   8   3   3       48.86       47.54      4.70 o 
  -8   4   3        0.75        1.29      2.50 o 
  -7   4   3       67.13       67.78      3.49 o 
  -6   4   3      776.61      773.50     13.82 o 
  -5   4   3      566.67      598.24     10.96 o 
  -4   4   3       35.11       32.31      1.61 o 
  -3   4   3     1851.95     1846.37     23.91 o 
  -2   4   3        8.96       12.75      1.51 o 
  -1   4   3       20.48       15.39      1.42 o 
   0   4   3       28.17       26.91      1.45 o 
   1   4   3      207.42      217.75      3.55 o 
   2   4   3     2879.51     2942.60     39.93 o 
   3   4   3       65.69       65.31      2.63 o 
   4   4   3      311.73      287.86      4.72 o 
   5   4   3       49.83       55.39      2.09 o 
   6   4   3      631.25      657.18     11.73 o 
   7   4   3       58.12       64.13      4.77 o 
   8   4   3        0.06        0.20      2.96 o 
  -7   5   3      189.96      201.94      6.15 o 
  -6   5   3       11.35       13.20      2.41 o 
  -5   5   3      125.10      118.17      4.03 o 
  -4   5   3      670.42      669.68     11.73 o 
  -3   5   3        0.04        0.52      1.00 o 
  -2   5   3        4.95        4.61      1.02 o 
  -1   5   3       52.49       42.23      1.61 o 
   0   5   3     1893.87     1949.09     22.54 o 
   1   5   3       35.38       28.40      1.38 o 
   2   5   3       81.49       75.35      2.49 o 
   3   5   3      138.49      136.33      3.07 o 
   4   5   3      303.82      308.67      6.71 o 
   5   5   3       14.03        7.75      2.06 o 
   6   5   3        0.21       -0.13      1.74 o 
   7   5   3        2.01        2.35      3.26 o 
   8   5   3       58.48       56.71      5.34 o 
  -6   6   3        0.33        1.01      3.26 o 
  -5   6   3       12.85       16.30      2.42 o 
  -4   6   3      640.29      640.21     11.61 o 
  -3   6   3      260.64      246.18      5.50 o 
  -2   6   3      184.16      185.90      3.76 o 
  -1   6   3       19.68       15.93      2.29 o 
   0   6   3        0.58       -0.09      1.03 o 
   1   6   3      132.94      132.28      3.46 o 
   3   6   3      167.79      167.68     10.36 o 
   4   6   3       10.35        6.49      2.22 o 
   5   6   3        1.39        1.94      1.83 o 
   6   6   3        2.35        2.07      2.15 o 
   7   6   3        1.10       -0.03      3.43 o 
  -6   7   3       80.22       85.70      6.18 o 
  -5   7   3       47.84       45.59      4.47 o 
  -4   7   3       23.83       24.05      3.83 o 
  -3   7   3       23.97       28.98      2.53 o 
  -2   7   3        8.78        4.81      2.61 o 
  -1   7   3      956.04      972.50     12.81 o 
   0   7   3       86.34       79.15      3.25 o 
   1   7   3        4.37        2.34      2.00 o 
   2   7   3        2.13        1.50      1.55 o 
   3   7   3       26.96       24.45      3.56 o 
   4   7   3       58.43       64.16      3.78 o 
   5   7   3        8.34        5.62      2.27 o 
   6   7   3       59.04       61.20      3.76 o 
  -4   8   3       98.98      112.88      6.42 o 
  -3   8   3      263.54      265.93      9.31 o 
  -2   8   3      187.83      185.98      7.66 o 
  -1   8   3        5.09        3.56      2.75 o 
   0   8   3       69.85       71.39      4.77 o 
   1   8   3       48.52       42.87      3.93 o 
   2   8   3       36.98       44.34      4.20 o 
   3   8   3       18.35       16.28      2.62 o 
   4   8   3        5.61        3.21      2.31 o 
   5   8   3       50.71       53.78      3.68 o 
  -2   9   3        4.99        2.75      3.90 o 
  -1   9   3       67.50       58.66      5.07 o 
   0   9   3      231.16      250.61      9.78 o 
   1   9   3        2.16       -2.59      3.19 o 
   2   9   3        3.26        6.89      3.56 o 
   3   9   3      120.67      130.04      7.32 o 
  -1  -9   4       25.73       19.35      3.03 o 
   0  -9   4       10.04        3.77      2.49 o 
   1  -9   4        5.01        2.53      2.49 o 
   2  -9   4       30.87       27.92      4.87 o 
  -4  -8   4        9.91        5.02      2.54 o 
  -3  -8   4        7.37        7.54      2.40 o 
  -2  -8   4       73.25       67.58      3.68 o 
  -1  -8   4       23.08       28.44      3.13 o 
   0  -8   4       30.35       27.45      3.06 o 
   1  -8   4       21.23       19.90      4.99 o 
   2  -8   4       39.68       39.13      2.91 o 
   4  -8   4        7.15       11.62      3.73 o 
  -5  -7   4       13.05       15.92      2.89 o 
  -4  -7   4       38.34       42.29      2.92 o 
  -3  -7   4        2.72        2.29      1.86 o 
  -2  -7   4       21.94       17.91      2.46 o 
  -1  -7   4       34.82       30.72      2.66 o 
   0  -7   4       63.74       57.10      2.99 o 
   1  -7   4       16.49       12.43      3.36 o 
   3  -7   4        2.29        0.20      2.35 o 
   4  -7   4       25.55       34.50      4.50 o 
   5  -7   4        0.79        2.33      2.12 o 
   6  -7   4        0.45        0.42      2.52 o 
  -6  -6   4      152.93      157.27      5.54 o 
  -5  -6   4       42.26       46.51      3.31 o 
  -4  -6   4       24.40       17.82      2.41 o 
  -3  -6   4       63.45       65.56      4.75 o 
  -2  -6   4      145.29      159.07      4.75 o 
  -1  -6   4        6.70        5.01      1.64 o 
   0  -6   4      318.66      313.44      8.28 o 
   1  -6   4      211.48      219.60      5.39 o 
   2  -6   4       76.23       69.07      6.87 o 
   3  -6   4       36.07       40.43      2.45 o 
   4  -6   4       83.73       85.39      3.54 o 
   5  -6   4       38.33       36.65      2.74 o 
   6  -6   4        5.23        3.88      2.62 o 
   7  -6   4        0.47       -0.73      2.46 o 
  -7  -5   4        0.23       -1.47      2.09 o 
  -6  -5   4        0.01       -1.30      2.33 o 
  -5  -5   4       19.75       25.87      2.69 o 
  -4  -5   4        0.31        0.53      1.51 o 
  -3  -5   4        0.08       -1.13      1.37 o 
  -2  -5   4       81.57       90.27      3.28 o 
  -1  -5   4      312.72      288.92      8.08 o 
   0  -5   4       12.20        8.30      1.45 o 
   1  -5   4       36.49       38.08      1.80 o 
   2  -5   4      755.52      790.08     10.26 o 
   3  -5   4      348.92      357.68      5.64 o 
   4  -5   4      381.60      390.83      8.02 o 
   5  -5   4       14.29       12.82      2.08 o 
   6  -5   4       28.37       27.20      2.86 o 
   7  -5   4       45.06       46.08      3.17 o 
  -8  -4   4       20.86       20.29      4.94 o 
  -7  -4   4       10.97       11.09      3.73 o 
  -6  -4   4      229.90      234.68      6.14 o 
  -5  -4   4       41.76       44.44      2.62 o 
  -4  -4   4      382.54      394.98      7.93 o 
  -3  -4   4      156.69      165.01      4.40 o 
  -2  -4   4      570.10      581.80     10.01 o 
  -1  -4   4      197.30      236.53      5.07 o 
   0  -4   4      133.94      151.66      2.68 o 
   1  -4   4       15.44       15.52      1.25 o 
   2  -4   4      546.96      553.18      7.40 o 
   3  -4   4       97.19      101.56      2.39 o 
   4  -4   4      175.21      168.00      4.49 o 
   5  -4   4      140.23      137.63      4.29 o 
   6  -4   4       85.76       87.00      3.61 o 
   7  -4   4       77.16       75.10      3.62 o 
   8  -4   4        3.69        0.62      2.26 o 
  -8  -3   4       54.13       57.14      5.21 o 
  -7  -3   4        7.61        8.13      3.26 o 
  -6  -3   4       59.15       57.49      2.87 o 
  -5  -3   4       89.16       90.34      3.27 o 
  -4  -3   4        1.04        0.69      1.14 o 
  -3  -3   4      773.04      752.53     12.15 o 
  -2  -3   4      114.22       86.60      2.65 o 
  -1  -3   4       65.13       70.68      2.29 o 
   0  -3   4      124.18      127.35      2.22 o 
   1  -3   4      945.51      969.80     14.22 o 
   2  -3   4     6656.23     7281.21     79.17 o 
   3  -3   4        8.63       18.63      1.05 o 
   4  -3   4       17.93       17.14      1.73 o 
   5  -3   4        9.63        8.32      1.68 o 
   6  -3   4      290.93      279.70      6.69 o 
   7  -3   4       10.52       10.63      2.33 o 
   8  -3   4       35.85       39.60      4.15 o 
  -8  -2   4      266.82      275.71     10.65 o 
  -7  -2   4       22.29       18.54      3.53 o 
  -6  -2   4        7.95        8.26      1.70 o 
  -5  -2   4      332.61      299.61      5.35 o 
  -4  -2   4       57.07       70.17      1.94 o 
  -3  -2   4     1069.42     1142.85     19.36 o 
  -2  -2   4      125.37      144.55      2.35 o 
  -1  -2   4     3775.85     3782.19     51.21 o 
   0  -2   4       27.09       31.16      0.86 o 
   1  -2   4        7.45        9.54      0.66 o 
   2  -2   4       15.63       17.02      0.81 o 
   3  -2   4      990.76     1072.57     12.91 o 
   4  -2   4     3403.49     3519.87     48.79 o 
   5  -2   4     1120.91     1071.84     16.88 o 
   6  -2   4      429.82      417.07      8.47 o 
   7  -2   4       87.01       89.37      3.68 o 
   8  -2   4        2.69        1.60      2.10 o 
   9  -2   4        0.02        0.68      2.94 o 
  -8  -1   4        6.25        8.06      3.33 o 
  -7  -1   4       14.17        9.82      4.96 o 
  -6  -1   4       11.94       10.60      1.83 o 
  -5  -1   4      493.73      453.42      6.57 o 
  -4  -1   4      240.89      242.20      3.96 o 
  -3  -1   4      287.34      264.09      3.96 o 
  -2  -1   4      193.78      223.67      3.29 o 
  -1  -1   4      246.00      214.15      2.96 o 
   0  -1   4     2015.83     2027.11     22.45 o 
   1  -1   4     1012.98     1001.07     14.00 o 
   2  -1   4     4628.02     4699.77     51.38 o 
   3  -1   4     1304.53     1386.19     19.96 o 
   4  -1   4      466.26      508.70      8.74 o 
   5  -1   4      271.67      260.72      5.74 o 
   6  -1   4       73.55       67.45      2.96 o 
   7  -1   4      102.33       99.05      4.40 o 
   8  -1   4       21.43       24.08      2.89 o 
   9  -1   4       16.27       11.83      2.78 o 
  -8   0   4       21.84       29.77      3.12 o 
  -7   0   4      438.16      396.88      8.50 o 
  -6   0   4       51.94       43.70      2.48 o 
  -5   0   4       55.28       55.39      1.81 o 
  -4   0   4      332.89      342.81      5.03 o 
  -3   0   4     2024.16     2049.57     28.34 o 
  -2   0   4     4650.88     4579.07     72.55 o 
  -1   0   4     2047.88     1963.67     26.77 o 
   0   0   4     1489.68     1504.54     20.61 o 
   1   0   4      167.57      169.36      3.10 o 
   2   0   4      565.44      601.88      8.78 o 
   3   0   4        0.01       -0.05      0.40 o 
   4   0   4       15.45       12.59      0.77 o 
   5   0   4     2228.94     2263.85     32.43 o 
   6   0   4       25.57       27.73      2.11 o 
   7   0   4       47.48       49.09      2.77 o 
   8   0   4        4.30        0.21      1.97 o 
   9   0   4      153.75      171.99      5.89 o 
  -8   1   4       59.15       59.16      3.40 o 
  -7   1   4       43.08       48.42      2.83 o 
  -6   1   4       72.99       51.24      2.69 o 
  -5   1   4       50.85       50.86      1.79 o 
  -4   1   4     2464.08     2433.86     27.58 o 
  -3   1   4     2070.32     2271.08     25.55 o 
  -2   1   4      195.41      205.75      3.79 o 
  -1   1   4       99.40      105.69      2.24 o 
   0   1   4       26.63       24.44      1.55 o 
   1   1   4     6792.77     6799.22     73.89 o 
   2   1   4      133.28      148.13      2.82 o 
   3   1   4     3089.72     3036.43     33.61 o 
   4   1   4     1688.42     1656.37     19.11 o 
   5   1   4        0.86        0.83      0.77 o 
   6   1   4      159.71      163.43      4.53 o 
   7   1   4      380.21      394.73     10.04 o 
   8   1   4      152.08      169.40      5.34 o 
   9   1   4        9.50        6.91      5.85 o 
  -8   2   4        9.64        6.77      2.45 o 
  -7   2   4        0.32        2.31      2.47 o 
  -6   2   4     1148.36     1148.33     18.48 o 
  -5   2   4      458.51      475.20      8.88 o 
  -4   2   4       73.68       73.01      1.96 o 
  -3   2   4      257.31      320.86      4.65 o 
  -2   2   4        0.13        0.47      0.78 o 
  -1   2   4     1588.34     1502.22     16.99 o 
   0   2   4     6134.23     6637.08    151.85 o 
   1   2   4        2.69        5.12      0.58 o 
   2   2   4     1710.06     1794.95     20.22 o 
   3   2   4     1325.70     1365.85     15.84 o 
   4   2   4       14.11       16.53      1.23 o 
   5   2   4        2.43       -0.99      0.85 o 
   6   2   4      278.11      263.25      6.05 o 
   7   2   4      344.64      346.45     12.97 o 
   8   2   4       67.84       68.18      3.61 o 
   9   2   4       16.16       20.72      3.40 o 
  -8   3   4      347.27      313.51      8.00 o 
  -7   3   4       83.03       90.91      5.32 o 
  -6   3   4       20.69       26.63      2.64 o 
  -5   3   4      317.60      325.42      6.92 o 
  -4   3   4      452.53      477.20     10.05 o 
  -3   3   4     1971.84     2012.61     23.05 o 
  -2   3   4        3.58        0.34      0.58 o 
  -1   3   4      640.62      680.01     13.92 o 
   0   3   4      163.93      168.19      2.71 o 
   1   3   4      690.98      693.34      8.53 o 
   2   3   4      414.19      466.90      6.18 o 
   3   3   4      155.59      127.90      2.54 o 
   4   3   4        5.78        8.06      1.50 o 
   5   3   4      865.92      823.38     10.75 o 
   6   3   4      123.67      117.57      3.80 o 
   7   3   4       50.15       54.72      3.01 o 
   8   3   4       90.41       99.04      6.21 o 
  -8   4   4        7.73        8.50      3.98 o 
  -7   4   4       41.18       45.44      3.12 o 
  -6   4   4        0.53       -0.45      1.83 o 
  -5   4   4       64.60       64.64      2.96 o 
  -4   4   4      203.31      201.36      4.10 o 
  -3   4   4        6.58        8.34      1.07 o 
  -2   4   4       78.24       73.16      2.33 o 
  -1   4   4      819.60      781.64      9.74 o 
   0   4   4     1192.93     1172.13     13.91 o 
   1   4   4       75.45       83.54      2.12 o 
   2   4   4      669.42      688.29      9.39 o 
   3   4   4       65.31       34.43      2.55 o 
   4   4   4      837.62      843.00     10.87 o 
   5   4   4      164.53      171.88      3.63 o 
   6   4   4       75.63       75.58      3.28 o 
   7   4   4        0.73        1.18      2.55 o 
   8   4   4      182.54      180.17      8.43 o 
  -7   5   4        1.69       -2.86      3.09 o 
  -6   5   4       78.01       91.09      4.22 o 
  -5   5   4      133.10      138.01      5.54 o 
  -4   5   4       53.69       58.26      2.78 o 
  -3   5   4       88.21       90.51      2.46 o 
  -2   5   4       19.21       23.45      1.72 o 
  -1   5   4     2255.83     2276.51     26.15 o 
   0   5   4       25.76       29.35      1.43 o 
   1   5   4      709.17      743.14      9.63 o 
   2   5   4      674.25      686.05     10.80 o 
   3   5   4      590.09      595.91      9.95 o 
   4   5   4        2.67        0.78      1.38 o 
   5   5   4      864.78      877.06     14.73 o 
   6   5   4       95.34       91.76      3.68 o 
   7   5   4       33.57       31.28      4.77 o 
   8   5   4        8.83        7.29      3.86 o 
  -6   6   4       35.76       39.94      4.54 o 
  -5   6   4      333.53      331.88     11.25 o 
  -4   6   4      119.83      125.80      4.23 o 
  -3   6   4      345.07      351.81      5.87 o 
  -2   6   4      257.82      252.30      4.57 o 
  -1   6   4       18.69       13.16      2.79 o 
   0   6   4     1252.82     1286.92     15.85 o 
   1   6   4        0.03        0.51      1.04 o 
   2   6   4      383.09      382.60      7.66 o 
   3   6   4      551.53      573.82     14.88 o 
   4   6   4      209.82      193.37      5.24 o 
   5   6   4       95.09       90.94      3.76 o 
   6   6   4       13.86       13.09      3.86 o 
   7   6   4        2.85        1.18      3.73 o 
  -5   7   4        2.28       -2.69      2.92 o 
  -4   7   4        8.00        7.79      3.23 o 
  -3   7   4        0.51        2.13      1.68 o 
  -2   7   4      383.78      424.82      8.48 o 
  -1   7   4      295.78      299.94      6.57 o 
   0   7   4      794.45      847.95     14.26 o 
   1   7   4      176.02      185.26      9.26 o 
   2   7   4       31.88       29.57      2.46 o 
   4   7   4        0.31        0.18      1.97 o 
   5   7   4        2.02        1.19      2.13 o 
   6   7   4        3.52        0.66      2.35 o 
  -4   8   4      182.87      189.14      8.26 o 
  -3   8   4      135.31      136.09      6.72 o 
  -2   8   4      244.37      265.09      9.44 o 
  -1   8   4       15.40       13.64      3.43 o 
   0   8   4       35.37       35.51      4.37 o 
   1   8   4        6.95        6.32      2.99 o 
   2   8   4        0.04       -0.87      2.65 o 
   3   8   4       44.89       40.04      4.30 o 
   4   8   4       25.36       26.07      4.37 o 
   5   8   4       13.08       13.28      4.38 o 
  -2   9   4        2.06        1.34      3.80 o 
  -1   9   4       45.06       41.12      4.60 o 
   0   9   4      127.71      132.87      7.26 o 
   1   9   4       58.77       52.91      4.97 o 
   2   9   4       29.78       38.94      5.17 o 
   3   9   4       39.66       44.38      5.44 o 
  -1  -9   5       16.26       17.33      3.09 o 
   0  -9   5       62.08       67.54      4.01 o 
   1  -9   5       41.84       42.24      3.36 o 
  -4  -8   5        0.87       -2.92      3.66 o 
  -3  -8   5        0.10       -1.45      2.10 o 
  -2  -8   5        5.52        5.79      2.26 o 
  -1  -8   5       70.18       67.45      3.62 o 
   0  -8   5      145.44      159.99      5.32 o 
   1  -8   5      320.74      318.74     13.77 o 
   2  -8   5        1.36        0.14      2.08 o 
   3  -8   5       25.78       23.75      4.27 o 
   4  -8   5       19.21       19.82      4.23 o 
  -5  -7   5        1.57       -1.03      2.37 o 
  -4  -7   5        1.11       -2.48      2.03 o 
  -3  -7   5       13.92       15.29      2.35 o 
  -2  -7   5       55.25       57.13      3.15 o 
  -1  -7   5       80.20       71.98      3.37 o 
   0  -7   5       47.42       48.48      2.88 o 
   1  -7   5      571.53      590.62     11.20 o 
   3  -7   5       10.46        9.91      3.02 o 
   4  -7   5        0.21       -2.25      2.65 o 
   5  -7   5       10.93       10.88      2.54 o 
   6  -7   5       30.21       43.13      3.75 o 
  -6  -6   5       96.10      110.49      7.96 o 
  -5  -6   5        0.32       -0.64      1.98 o 
  -4  -6   5        1.15       -0.27      1.73 o 
  -3  -6   5        1.14       -0.86      1.61 o 
  -2  -6   5        0.30        0.15      1.44 o 
  -1  -6   5      145.06      130.19      4.16 o 
   0  -6   5       43.61       38.83      2.47 o 
   1  -6   5       25.52       22.89      2.24 o 
   2  -6   5      382.79      350.30      7.21 o 
   3  -6   5      145.91      142.37      4.26 o 
   4  -6   5      166.80      160.60      6.23 o 
   5  -6   5        0.40       -1.61      2.32 o 
   6  -6   5       47.58       42.29      3.16 o 
   7  -6   5        5.43        9.43      3.95 o 
  -7  -5   5       23.71       27.52      3.44 o 
  -6  -5   5       43.72       45.77      3.16 o 
  -5  -5   5      135.67      129.96      4.55 o 
  -4  -5   5        9.88        4.61      1.84 o 
  -3  -5   5      157.63      146.00      4.41 o 
  -2  -5   5        0.05       -0.86      1.23 o 
  -1  -5   5      179.85      183.12      4.69 o 
   0  -5   5       85.97       81.05      2.88 o 
   1  -5   5       72.32       66.16      1.97 o 
   2  -5   5      431.66      414.46      6.19 o 
   3  -5   5       18.12       21.61      2.32 o 
   4  -5   5       23.53       27.00      2.28 o 
   5  -5   5      221.56      225.10      5.89 o 
   6  -5   5        0.40        0.18      2.30 o 
   7  -5   5       11.35       11.27      2.62 o 
  -7  -4   5       10.31        7.83      3.46 o 
  -6  -4   5      280.68      289.54     10.23 o 
  -5  -4   5      427.01      448.51      9.10 o 
  -4  -4   5      765.87      729.38     16.73 o 
  -3  -4   5       60.56       61.23      2.68 o 
  -2  -4   5       72.09       94.25      3.11 o 
  -1  -4   5       29.41       23.42      1.71 o 
   0  -4   5        5.17        1.53      0.68 o 
   1  -4   5      217.43      237.30      5.01 o 
   2  -4   5        3.26        6.08      1.07 o 
   3  -4   5       17.62       22.67      1.35 o 
   4  -4   5      154.32      157.46      4.33 o 
   5  -4   5      125.73      123.16      4.07 o 
   6  -4   5      799.29      837.12     14.79 o 
   7  -4   5       11.41       10.72      2.31 o 
   8  -4   5       31.53       35.98      4.62 o 
  -8  -3   5       30.43       28.86      5.01 o 
  -7  -3   5        0.15        1.71      2.69 o 
  -6  -3   5       36.37       38.49      2.55 o 
  -5  -3   5        4.17        2.36      1.42 o 
  -4  -3   5      191.66      200.62      4.91 o 
  -3  -3   5      969.80      982.90     15.28 o 
  -2  -3   5      166.77      167.20      4.03 o 
  -1  -3   5       88.03       98.25      6.05 o 
   0  -3   5      134.81      155.32      2.59 o 
   1  -3   5       31.41       31.31      1.39 o 
   2  -3   5     3263.18     3632.85     40.21 o 
   3  -3   5       20.36       17.61      1.13 o 
   4  -3   5      130.94      123.42      3.61 o 
   5  -3   5        7.07        4.81      1.53 o 
   6  -3   5        9.85       10.95      2.09 o 
   7  -3   5        4.37        2.66      1.92 o 
   8  -3   5      145.31      149.11      5.33 o 
  -8  -2   5        3.88        5.95      3.59 o 
  -7  -2   5        2.89        4.50      2.82 o 
  -6  -2   5      325.86      323.60      6.90 o 
  -5  -2   5        6.88        4.91      1.57 o 
  -4  -2   5      480.11      493.05      6.86 o 
  -3  -2   5      221.59      198.70      3.30 o 
  -2  -2   5       61.31       69.36      3.20 o 
  -1  -2   5      598.27      559.54      6.91 o 
   0  -2   5      104.96       90.97      2.30 o 
   1  -2   5      652.92      710.67     13.05 o 
   2  -2   5      203.27      169.67      2.72 o 
   3  -2   5       35.42       23.98      1.17 o 
   4  -2   5      102.04      109.17      3.28 o 
   5  -2   5     1769.55     1819.91     41.40 o 
   6  -2   5       78.38       75.96      3.18 o 
   7  -2   5       20.36       16.43      2.40 o 
   8  -2   5       13.96       14.57      2.69 o 
   9  -2   5        0.75       -0.38      2.40 o 
  -8  -1   5      120.76      125.21      6.92 o 
  -7  -1   5       42.06       43.09      2.79 o 
  -6  -1   5      215.02      226.86      4.32 o 
  -5  -1   5      356.76      333.82      6.60 o 
  -4  -1   5      924.96      946.81     11.71 o 
  -3  -1   5      327.37      325.72      4.70 o 
  -2  -1   5       49.23       49.10      1.28 o 
  -1  -1   5      321.91      327.12      5.63 o 
   0  -1   5      616.00      580.91      6.96 o 
   1  -1   5       80.79       61.56      2.00 o 
   2  -1   5     1844.81     1917.16     21.45 o 
   3  -1   5     2068.09     2156.80     24.30 o 
   4  -1   5      885.17      911.48     14.18 o 
   5  -1   5       74.68       77.23      2.85 o 
   6  -1   5        1.98       -0.21      1.49 o 
   7  -1   5       87.22       74.43      3.42 o 
   8  -1   5      178.85      183.05      5.64 o 
   9  -1   5        2.70        3.48      2.60 o 
  -8   0   5      161.12      138.37      4.93 o 
  -7   0   5       27.68       33.50      2.76 o 
  -6   0   5        0.16       -0.44      1.42 o 
  -5   0   5      100.13       93.70      2.39 o 
  -4   0   5       99.54      108.11      2.40 o 
  -3   0   5     2042.60     2050.06     28.46 o 
  -2   0   5       14.96       22.84      1.48 o 
  -1   0   5       53.06       52.82      1.41 o 
   0   0   5        0.03       -0.46      0.31 o 
   1   0   5     1911.02     1951.82     21.65 o 
   2   0   5      410.92      421.69      7.04 o 
   3   0   5      145.33      125.39      2.15 o 
   4   0   5      170.60      154.21      2.61 o 
   5   0   5       64.02       59.99      2.51 o 
   6   0   5      297.37      290.53      6.54 o 
   7   0   5      783.73      817.85     14.42 o 
   8   0   5       21.23       23.11      3.28 o 
   9   0   5        0.31       -1.56      2.44 o 
  -8   1   5        0.93       -0.42      2.70 o 
  -7   1   5      156.67      131.20      4.42 o 
  -6   1   5       15.26       20.36      4.15 o 
  -5   1   5       94.94      102.56      2.54 o 
  -4   1   5       77.20       87.90      2.18 o 
  -3   1   5       86.52       98.86      2.13 o 
  -2   1   5       88.88       78.17      1.99 o 
  -1   1   5        0.22        1.36      0.44 o 
   0   1   5      548.07      631.08      9.25 o 
   1   1   5       51.27       43.89      1.12 o 
   2   1   5      635.47      647.13     10.20 o 
   3   1   5       90.44       77.92      1.70 o 
   4   1   5      203.96      217.35      3.52 o 
   5   1   5      452.38      466.28      6.51 o 
   6   1   5      145.36      146.71      4.31 o 
   7   1   5      135.12      142.80      4.54 o 
   8   1   5       15.02       12.28      2.50 o 
   9   1   5      118.87      124.08      6.48 o 
  -8   2   5       25.08       18.99      2.84 o 
  -7   2   5       66.47       62.53      3.23 o 
  -6   2   5       75.84       66.06      3.64 o 
  -5   2   5      172.36      169.99      4.50 o 
  -4   2   5      107.33      108.21      2.46 o 
  -3   2   5       11.62       11.71      2.03 o 
  -2   2   5      395.93      393.39     11.05 o 
  -1   2   5        9.04       18.11      0.73 o 
   0   2   5     4339.62     4501.73     49.70 o 
   1   2   5      418.16      389.50      4.99 o 
   2   2   5       65.29       64.94      1.49 o 
   3   2   5     2248.54     2376.30     32.39 o 
   4   2   5       11.22       13.57      3.02 o 
   5   2   5     1037.87     1086.68     13.43 o 
   6   2   5       90.08       94.63      3.41 o 
   7   2   5      130.45      130.24      5.48 o 
   8   2   5      227.82      236.37      6.52 o 
   9   2   5        5.43        3.15      2.66 o 
  -8   3   5       74.22       65.55      3.76 o 
  -7   3   5      102.18       91.02      4.45 o 
  -6   3   5       52.44       48.58      2.79 o 
  -5   3   5      195.05      197.97      5.08 o 
  -4   3   5      106.01      111.50      2.97 o 
  -3   3   5       30.73       23.92      1.27 o 
  -2   3   5       10.33        8.38      1.13 o 
  -1   3   5     2972.95     3007.93     33.39 o 
   0   3   5       10.59       11.70      1.84 o 
   1   3   5     2187.09     2302.61     32.16 o 
   2   3   5      336.13      361.37      5.05 o 
   3   3   5     1469.79     1641.01     23.13 o 
   4   3   5      502.09      532.39      7.30 o 
   5   3   5       73.27       76.84      2.75 o 
   7   3   5        6.40        0.60      3.09 o 
   8   3   5       20.28       11.76      3.70 o 
  -7   4   5       13.72        5.89      2.38 o 
  -6   4   5       45.28       38.76      2.69 o 
  -5   4   5      113.41      110.72      3.84 o 
  -4   4   5       79.46       74.64      2.25 o 
  -3   4   5        6.48        3.00      1.49 o 
  -2   4   5       65.97       73.10      1.95 o 
  -1   4   5     1442.90     1453.49     18.36 o 
   0   4   5      163.20      177.97      3.11 o 
   1   4   5     2985.14     3311.03     36.87 o 
   2   4   5     4711.81     4919.47     71.14 o 
   3   4   5      170.82      159.35      4.17 o 
   4   4   5      284.22      280.73      4.72 o 
   5   4   5      134.53      133.27      3.13 o 
   6   4   5      142.29      142.37      3.46 o 
   7   4   5       82.16       79.38      5.24 o 
   8   4   5       41.60       39.00      4.27 o 
  -7   5   5        8.39       13.71      3.90 o 
  -6   5   5       95.31       91.14      5.91 o 
  -5   5   5      103.28      104.62      3.82 o 
  -4   5   5       36.93       36.45      2.50 o 
  -3   5   5        1.94        1.34      1.01 o 
  -2   5   5      104.13       99.61      2.48 o 
  -1   5   5       75.88       63.51      1.97 o 
   0   5   5       42.61       37.99      1.53 o 
   1   5   5        0.18        0.24      0.80 o 
   2   5   5     2274.63     2326.35     26.73 o 
   3   5   5        1.41        1.01      1.10 o 
   4   5   5        7.78        8.45      2.66 o 
   5   5   5     1231.74     1210.02     19.13 o 
   6   5   5        8.55        7.81      2.07 o 
   7   5   5      116.50      126.85      6.92 o 
   8   5   5       62.40       58.02      5.34 o 
  -6   6   5       14.30       11.42      3.90 o 
  -5   6   5      314.43      304.90     10.78 o 
  -4   6   5       28.48       35.04      4.13 o 
  -3   6   5       14.98       17.77      3.19 o 
  -2   6   5      123.52      117.59      3.72 o 
  -1   6   5      109.92      112.79      3.30 o 
   0   6   5     1293.34     1361.06     16.68 o 
   1   6   5      427.09      420.01      6.44 o 
   2   6   5      218.79      210.54      4.08 o 
   3   6   5      463.40      463.11      9.00 o 
   4   6   5        8.00        9.49      1.94 o 
   5   6   5       95.45       93.57      3.78 o 
   6   6   5      165.70      172.81      7.63 o 
   7   6   5       10.16        3.59      3.80 o 
  -5   7   5        7.61       11.15      3.63 o 
  -4   7   5      104.71      107.94      6.01 o 
  -2   7   5      386.37      408.56      8.37 o 
  -1   7   5      243.60      236.10      5.73 o 
   0   7   5       24.99       25.05      3.91 o 
   1   7   5        0.04        0.77      2.25 o 
   2   7   5       25.47       27.21      3.80 o 
   3   7   5        0.24        0.42      1.61 o 
   4   7   5      168.64       64.40      4.54 o 
   5   7   5      162.47      180.49      5.57 o 
   6   7   5        7.18        2.49      3.59 o 
  -4   8   5        0.01        1.88      3.46 o 
  -3   8   5      407.49      446.57     13.50 o 
  -2   8   5       14.43       15.60      2.60 o 
  -1   8   5       50.65       47.57      4.37 o 
   0   8   5        2.13        2.25      2.79 o 
   1   8   5       28.68       31.31      4.17 o 
   2   8   5       30.17       41.29      4.17 o 
   3   8   5      447.14      463.00     14.04 o 
   4   8   5        0.25       -1.44      3.19 o 
   5   8   5        3.92        7.79      3.83 o 
  -2   9   5        6.22        4.30      3.70 o 
  -1   9   5       11.24        5.54      3.59 o 
   0   9   5      124.33      107.47      6.72 o 
   1   9   5       59.67       61.31      5.24 o 
   2   9   5        9.41       10.78      3.80 o 
   3   9   5        1.61        0.67      3.49 o 
   0  -9   6      127.83      124.89      5.29 o 
   1  -9   6       45.54       38.16      8.85 o 
  -3  -8   6       56.40       59.07      4.22 o 
  -2  -8   6       58.22       65.89      3.77 o 
  -1  -8   6       19.12       23.12      3.36 o 
   0  -8   6      113.58      109.34      4.51 o 
   1  -8   6       14.97       14.64      2.62 o 
   2  -8   6       26.52       19.35      4.17 o 
   3  -8   6        0.40        1.14      3.26 o 
   4  -8   6       57.45       48.85      4.74 o 
  -5  -7   6        0.13        0.84      2.25 o 
  -4  -7   6       13.84       15.21      2.65 o 
  -3  -7   6       84.31       91.51      3.99 o 
  -2  -7   6       69.60       61.68      3.54 o 
  -1  -7   6      170.38      152.23      4.92 o 
   0  -7   6      361.64      351.95      8.02 o 
   1  -7   6       57.82       55.88      3.09 o 
   2  -7   6       24.88       10.06      9.78 o 
   3  -7   6       20.65       16.16      3.39 o 
   4  -7   6       15.18       15.29      3.53 o 
   5  -7   6      225.55      251.75     10.18 o 
  -6  -6   6        4.26        4.79      2.45 o 
  -5  -6   6        6.47        9.39      2.47 o 
  -4  -6   6        0.01        0.62      1.73 o 
  -3  -6   6       33.12       30.23      2.84 o 
  -2  -6   6      288.86      273.00      6.66 o 
  -1  -6   6        8.82       11.34      1.98 o 
   0  -6   6        0.98        2.04      3.04 o 
   1  -6   6       82.25       67.97      3.02 o 
   2  -6   6       39.50       37.82      4.08 o 
   3  -6   6      173.96      185.27      7.49 o 
   4  -6   6       12.78       13.95      2.21 o 
   5  -6   6        2.96        3.18      2.03 o 
   6  -6   6      205.89      207.79      6.27 o 
  -7  -5   6        1.87        1.28      2.33 o 
  -6  -5   6      156.62      169.62      5.61 o 
  -5  -5   6      520.35      510.32     10.45 o 
  -4  -5   6       33.15       32.76      3.63 o 
  -3  -5   6       66.36       75.35      3.23 o 
  -2  -5   6      356.26      349.68      7.39 o 
  -1  -5   6        3.81        3.50      1.32 o 
   0  -5   6       42.92       46.62      2.39 o 
   1  -5   6        5.67        3.49      1.26 o 
   2  -5   6        0.14        0.70      0.97 o 
   3  -5   6        6.50        3.73      1.14 o 
   4  -5   6       83.75       86.84      3.39 o 
   5  -5   6       53.74       48.14      4.89 o 
   6  -5   6      239.44      270.63      7.01 o 
   7  -5   6       35.95       37.09      3.70 o 
  -7  -4   6       47.73       60.20      5.24 o 
  -6  -4   6       86.29       79.00      3.65 o 
  -5  -4   6      391.97      397.09      8.44 o 
  -4  -4   6       18.18       14.08      4.50 o 
  -3  -4   6      233.05      239.92      5.59 o 
  -2  -4   6       88.39      100.78      3.28 o 
  -1  -4   6       13.94        9.92      1.68 o 
   0  -4   6     1085.84     1105.22     13.28 o 
   1  -4   6      188.04      192.62      3.35 o 
   2  -4   6        1.38       -0.12      0.90 o 
   3  -4   6      244.80      257.56      4.31 o 
   4  -4   6      140.60      136.12      3.99 o 
   5  -4   6      406.90      405.60      8.37 o 
   6  -4   6       28.39       29.47      2.78 o 
   7  -4   6       19.54       17.29      2.71 o 
   8  -4   6        6.38        4.22      4.15 o 
  -8  -3   6        0.12        3.63      3.83 o 
  -7  -3   6        3.75        4.57      3.12 o 
  -6  -3   6       94.55       83.98      3.47 o 
  -5  -3   6        1.23        0.06      1.44 o 
  -4  -3   6      176.01      169.81      4.49 o 
  -3  -3   6      205.54      204.91      4.81 o 
  -2  -3   6     3295.16     3479.65     57.04 o 
  -1  -3   6       93.47       98.61      2.85 o 
   0  -3   6      873.73      873.38     10.55 o 
   1  -3   6      230.60      248.55      4.87 o 
   2  -3   6        3.44        0.06      0.66 o 
   3  -3   6      353.78      349.28      5.10 o 
   4  -3   6      202.42      211.18      5.02 o 
   5  -3   6        0.67        1.37      1.36 o 
   6  -3   6       13.37        9.21      1.84 o 
   7  -3   6       27.27       33.26      3.02 o 
   8  -3   6      123.80      134.90      5.10 o 
  -8  -2   6        1.71        0.71      3.36 o 
  -7  -2   6        2.71        4.40      2.89 o 
  -6  -2   6      148.53      151.37      4.40 o 
  -5  -2   6       40.97       40.25      2.27 o 
  -4  -2   6      722.67      771.09     16.80 o 
  -3  -2   6      119.84      116.92      2.37 o 
  -2  -2   6      237.50      229.42      3.47 o 
  -1  -2   6      588.66      657.14      9.16 o 
   0  -2   6      354.58      339.68      4.59 o 
   1  -2   6      152.23      145.23      3.07 o 
   2  -2   6      122.94      111.32      2.13 o 
   3  -2   6      456.17      467.51      6.17 o 
   4  -2   6      416.80      418.28      7.74 o 
   5  -2   6        9.39       15.70      8.31 o 
   6  -2   6      373.19      385.42      8.12 o 
   7  -2   6        8.26        5.80      2.02 o 
   8  -2   6        0.05        0.02      2.03 o 
   9  -2   6       28.63       28.03      3.52 o 
  -8  -1   6       43.70       47.84      4.47 o 
  -7  -1   6        9.40        9.44      2.96 o 
  -6  -1   6       88.73       83.39      2.55 o 
  -5  -1   6       12.10       15.20      2.94 o 
  -4  -1   6      648.40      641.16      8.47 o 
  -3  -1   6      276.60      265.49      4.09 o 
  -2  -1   6      947.79     1036.97     12.22 o 
  -1  -1   6      461.20      471.19      5.94 o 
   0  -1   6     2403.09     2462.07     27.27 o 
   2  -1   6      319.22      302.97      7.54 o 
   3  -1   6      882.39      959.24     11.41 o 
   4  -1   6      147.18      128.80      3.47 o 
   5  -1   6       37.84       39.95      2.21 o 
   6  -1   6      387.24      405.92      8.33 o 
   7  -1   6       50.93       52.06      2.93 o 
   8  -1   6       25.07       25.94      3.61 o 
   9  -1   6      185.11      207.02     11.98 o 
  -8   0   6        3.24        0.28      2.24 o 
  -7   0   6      144.20      138.76      5.88 o 
  -6   0   6       29.90       28.44      2.17 o 
  -5   0   6      556.33      542.34      7.65 o 
  -4   0   6        0.66        6.68      4.38 o 
  -3   0   6      772.05      755.10     11.53 o 
  -2   0   6        0.09       -0.63      0.50 o 
  -1   0   6      327.40      348.04      5.59 o 
   0   0   6    12752.58    12382.85    135.17 o 
   1   0   6       64.46       84.01      1.54 o 
   2   0   6     1083.15     1206.38     16.80 o 
   3   0   6       28.51       34.83      1.27 o 
   4   0   6       31.03       23.09      1.03 o 
   5   0   6       60.59       66.06      2.64 o 
   6   0   6     1677.02     1711.42     32.59 o 
   7   0   6        2.83        0.96      3.09 o 
   8   0   6       26.27       27.44      3.34 o 
   9   0   6      158.28      178.30      6.03 o 
  -8   1   6       46.74       44.73      3.11 o 
  -7   1   6      367.98      348.10      7.86 o 
  -6   1   6      779.44      782.30     13.47 o 
  -5   1   6       83.99       84.04      2.35 o 
  -4   1   6       44.69       51.02      2.03 o 
  -3   1   6       76.68       78.98      2.38 o 
  -2   1   6     1568.11     1546.69     17.68 o 
  -1   1   6       71.31       83.70      1.58 o 
   0   1   6     1099.76     1196.49     16.76 o 
   1   1   6       42.07       25.18      0.80 o 
   2   1   6     2516.08     2737.10     30.30 o 
   3   1   6       58.03       53.65      1.71 o 
   4   1   6     2771.10     2841.96     31.86 o 
   5   1   6     1182.32     1257.57     19.17 o 
   6   1   6       64.20       56.59      2.60 o 
   7   1   6       62.47       64.66      3.21 o 
   8   1   6        2.14       -0.88      2.03 o 
   9   1   6      119.68      130.33      6.06 o 
  -8   2   6      277.17      300.32      9.39 o 
  -7   2   6       19.29       20.63      2.67 o 
  -6   2   6      316.94      293.69      6.79 o 
  -5   2   6      197.57      209.99      3.97 o 
  -4   2   6      296.30      282.79      4.58 o 
  -3   2   6       46.41       55.49      1.63 o 
  -2   2   6        1.99        1.06      0.62 o 
  -1   2   6       67.79       66.57      1.40 o 
   0   2   6     3700.48     4058.75     54.12 o 
   1   2   6      142.23      152.27      2.40 o 
   2   2   6     1082.63     1223.71     14.19 o 
   3   2   6     1214.32     1349.52     16.07 o 
   4   2   6        4.91        3.99      0.95 o 
   5   2   6       44.08       46.38      1.76 o 
   6   2   6       41.69       38.94      2.30 o 
   7   2   6      283.13      294.26      7.00 o 
   8   2   6      161.53      164.87      8.35 o 
   9   2   6       20.15       18.58      4.13 o 
  -8   3   6       40.95       42.88      3.88 o 
  -7   3   6        1.95        0.94      1.97 o 
  -6   3   6        3.78        1.12      1.79 o 
  -5   3   6      330.41      321.63      6.93 o 
  -4   3   6       12.83       13.22      2.26 o 
  -3   3   6      255.79      276.49      4.84 o 
  -2   3   6     2097.43     2242.78     55.04 o 
  -1   3   6      969.06      986.71     11.76 o 
   0   3   6       73.03       60.11      1.44 o 
   1   3   6     2382.94     2753.89     33.18 o 
   2   3   6      943.37      951.45     16.87 o 
   3   3   6       22.66       34.94      1.34 o 
   4   3   6       45.73       34.64      1.52 o 
   5   3   6       30.44       24.53      1.49 o 
   6   3   6       64.12       69.71      3.04 o 
   7   3   6      131.71      140.44      6.62 o 
   8   3   6       27.55       26.69      3.05 o 
  -7   4   6        5.34        4.27      3.53 o 
  -6   4   6      166.77      179.15      6.38 o 
  -5   4   6       39.65       42.04      2.58 o 
  -4   4   6       51.31       49.85      1.91 o 
  -3   4   6       92.30       95.23      2.33 o 
  -2   4   6        5.23       10.01      1.86 o 
  -1   4   6      137.26      146.59      2.77 o 
   0   4   6      998.75     1118.94     19.77 o 
   1   4   6     3526.85     3657.14     40.64 o 
   2   4   6      937.96     1025.67     12.55 o 
   3   4   6      383.36      384.99      6.97 o 
   4   4   6       83.62       84.78      3.48 o 
   5   4   6       25.37       24.24      2.61 o 
   6   4   6      151.14      151.93      5.86 o 
   7   4   6       36.27       37.89      3.93 o 
   8   4   6        1.65       -1.24      3.46 o 
  -7   5   6        2.20        0.40      3.53 o 
  -6   5   6        0.01       -0.81      2.92 o 
  -5   5   6       99.47       93.29      5.64 o 
  -4   5   6        9.56        3.72      2.52 o 
  -3   5   6      831.51      795.19     13.01 o 
  -2   5   6       12.70       10.74      2.39 o 
  -1   5   6      393.13      388.43      9.70 o 
   0   5   6       50.88       52.98      2.54 o 
   1   5   6       35.65       36.92      1.55 o 
   2   5   6        9.84       11.29      1.51 o 
   3   5   6       54.45       56.31      1.97 o 
   4   5   6      607.21      557.90      9.75 o 
   5   5   6        1.03        2.82      1.71 o 
   6   5   6       10.42       13.61      4.06 o 
   7   5   6        7.02        6.18      3.26 o 
   8   5   6       16.09        9.78      4.10 o 
  -6   6   6        0.05        1.78      3.43 o 
  -5   6   6      395.98      369.50     12.06 o 
  -4   6   6        9.30        9.81      3.06 o 
  -3   6   6        0.51       -1.43      1.47 o 
  -2   6   6      174.46      170.82      6.00 o 
  -1   6   6      210.28      210.99      5.11 o 
   0   6   6      386.69      387.31      7.62 o 
   1   6   6      747.69      796.91     13.08 o 
   2   6   6       58.19       54.81      2.11 o 
   3   6   6        0.04       -0.82      1.49 o 
   4   6   6       98.73       95.61      3.59 o 
   5   6   6       21.01       25.93      5.98 o 
   6   6   6        0.01       -1.89      2.13 o 
   7   6   6       80.76       73.00      5.78 o 
  -5   7   6        4.14        5.11      3.56 o 
  -4   7   6       33.60       37.39      4.60 o 
  -3   7   6        4.94        5.69      1.87 o 
  -2   7   6      875.90      917.69     17.05 o 
  -1   7   6      308.96      326.81      7.17 o 
   0   7   6        4.01        2.67      1.66 o 
   1   7   6        3.32        0.67      2.12 o 
   2   7   6       28.06       29.50      3.66 o 
   3   7   6       45.57       44.71      3.90 o 
   4   7   6       15.16       13.71      3.29 o 
   5   7   6       34.89       46.86      5.14 o 
   6   7   6       57.54       62.99      5.17 o 
  -4   8   6      803.12      860.35     22.14 o 
  -3   8   6        2.07        0.87      3.43 o 
  -2   8   6       28.28       32.42      9.19 o 
  -1   8   6       19.63       10.55      3.36 o 
   0   8   6        0.33       -0.67      2.55 o 
   1   8   6       56.15       54.76      4.60 o 
   2   8   6       40.22       35.14      4.33 o 
   3   8   6        0.13        0.20      2.96 o 
   4   8   6        2.61        3.93      3.29 o 
   5   8   6        0.75        2.05      3.33 o 
  -2   9   6        1.27        2.05      3.70 o 
  -1   9   6       67.61       70.72      5.71 o 
   0   9   6      141.99      158.97      7.93 o 
   1   9   6        6.68        9.71      3.73 o 
   2   9   6       29.84       29.80      4.77 o 
  -3  -8   7       14.94        9.20      2.79 o 
  -2  -8   7       24.23       28.71      3.30 o 
  -1  -8   7       48.34       58.96      3.81 o 
   0  -8   7      170.37      178.89      5.77 o 
   1  -8   7       35.40       20.99      4.03 o 
   2  -8   7        1.77       -0.54      3.43 o 
   3  -8   7        0.25       -0.71      3.49 o 
   4  -8   7       17.81       16.13      4.13 o 
  -5  -7   7       21.25       22.25      3.10 o 
  -4  -7   7        1.17       -0.45      2.18 o 
  -3  -7   7        7.90        6.60      2.35 o 
  -2  -7   7       13.38       14.76      2.42 o 
  -1  -7   7      191.20      175.20      5.45 o 
   0  -7   7       54.43       51.76      3.11 o 
   1  -7   7       18.90       15.23      2.35 o 
   3  -7   7      249.18      232.74      9.07 o 
   4  -7   7        7.72        8.43      3.33 o 
   5  -7   7        1.88       -0.64      3.23 o 
  -6  -6   7        0.84        3.04      2.50 o 
  -5  -6   7        4.64        2.73      2.11 o 
  -4  -6   7        0.07       -0.20      2.86 o 
  -3  -6   7      512.63      473.49      9.79 o 
  -2  -6   7       23.38       25.54      2.79 o 
  -1  -6   7        4.35        4.45      1.72 o 
   0  -6   7      136.34      140.09      4.41 o 
   1  -6   7      751.38      790.24     25.92 o 
   2  -6   7       61.26       62.98      5.51 o 
   3  -6   7       29.20       27.28      3.06 o 
   4  -6   7       18.71       21.53      2.62 o 
   5  -6   7        6.32        7.71      2.03 o 
   6  -6   7        3.01        3.02      2.28 o 
  -6  -5   7      105.11       97.05      4.43 o 
  -5  -5   7      118.43      118.98      4.48 o 
  -4  -5   7       12.21       16.17      2.72 o 
  -3  -5   7        1.40        2.50      1.55 o 
  -2  -5   7      252.31      238.14      5.85 o 
  -1  -5   7        0.29        1.73      1.34 o 
   0  -5   7      128.69      124.42      3.79 o 
   1  -5   7       73.60       72.19      2.88 o 
   2  -5   7       86.32       88.78      2.45 o 
   3  -5   7      472.45      463.02      8.81 o 
   4  -5   7        4.51        4.68      1.69 o 
   5  -5   7        0.54        1.63      1.64 o 
   6  -5   7        6.69        7.30      2.13 o 
   7  -5   7      134.66      149.40      6.21 o 
  -7  -4   7       20.41       24.79      4.30 o 
  -6  -4   7       44.32       40.88      2.89 o 
  -5  -4   7      473.29      458.02      9.37 o 
  -4  -4   7       60.48       54.76      2.77 o 
  -3  -4   7      111.42      119.12      3.81 o 
  -2  -4   7        2.70        4.45      1.26 o 
  -1  -4   7      138.57      142.37      3.87 o 
   0  -4   7       61.14       64.97      2.50 o 
   1  -4   7     1020.51      997.68     23.14 o 
   2  -4   7        9.13       10.49      1.91 o 
   3  -4   7      715.74      738.60     16.14 o 
   4  -4   7      189.45      181.53      4.80 o 
   5  -4   7       36.79       37.43      2.40 o 
   6  -4   7       25.10       23.32      2.99 o 
   7  -4   7        0.20        0.60      1.97 o 
   8  -4   7        1.35        1.84      2.48 o 
  -7  -3   7       52.03       53.28      4.70 o 
  -6  -3   7       53.44       50.40      2.86 o 
  -5  -3   7       98.13      100.41      3.69 o 
  -4  -3   7        0.05        0.60      1.22 o 
  -3  -3   7       35.35       41.20      2.16 o 
  -2  -3   7       80.30       81.25      2.82 o 
  -1  -3   7        6.75        4.37      1.07 o 
   0  -3   7      150.82      140.13      2.53 o 
   1  -3   7     1374.40     1344.04     37.29 o 
   2  -3   7       16.43       22.19      1.14 o 
   3  -3   7      129.56      128.25      2.62 o 
   4  -3   7     1300.27     1370.47     20.84 o 
   5  -3   7       74.06       67.82      2.97 o 
   6  -3   7      114.80      110.19      3.98 o 
   7  -3   7      176.32      169.43      5.31 o 
   8  -3   7        1.96        1.22      2.14 o 
  -8  -2   7       11.23        3.19      3.70 o 
  -7  -2   7       30.15       34.13      4.70 o 
  -6  -2   7       23.68       24.00      2.32 o 
  -5  -2   7      780.97      770.09     13.03 o 
  -4  -2   7      128.94      123.98      2.73 o 
  -3  -2   7      186.23      180.31      3.18 o 
  -2  -2   7      554.05      555.95      9.67 o 
  -1  -2   7      504.44      609.68      7.65 o 
   0  -2   7        5.46        1.60      0.84 o 
   1  -2   7      818.98      876.44     18.95 o 
   2  -2   7     2282.77     2360.93     26.54 o 
   3  -2   7     1496.03     1445.46     22.24 o 
   4  -2   7      277.36      274.13      5.81 o 
   5  -2   7      266.76      275.04      6.14 o 
   6  -2   7        0.07        0.49      1.98 o 
   7  -2   7      450.28      472.24      9.81 o 
   8  -2   7        8.89        5.26      2.26 o 
   9  -2   7        0.44       -2.30      2.51 o 
  -8  -1   7       11.24       11.76      3.93 o 
  -7  -1   7       57.00       55.03      4.50 o 
  -6  -1   7      173.17      176.85      3.86 o 
  -5  -1   7      217.02      216.23      4.06 o 
  -4  -1   7      659.78      637.16      8.53 o 
  -3  -1   7       92.08       92.43      2.12 o 
  -2  -1   7     1629.50     1632.75     18.69 o 
  -1  -1   7      155.31      192.07      3.89 o 
   0  -1   7     1083.35     1060.21     12.32 o 
   1  -1   7     1487.76      891.66     18.64 o 
   2  -1   7       50.95       58.12      1.41 o 
   3  -1   7     6267.03     6869.21     74.84 o 
   4  -1   7      195.16      182.24      3.01 o 
   5  -1   7       20.28       14.96      1.73 o 
   6  -1   7        0.94        0.02      1.39 o 
   7  -1   7       79.25       71.03      3.33 o 
   8  -1   7       11.78       10.33      2.52 o 
   9  -1   7       24.02       26.51      3.36 o 
  -8   0   7       91.60       90.30      5.88 o 
  -7   0   7      128.57      117.65      4.26 o 
  -6   0   7      169.48      165.08      4.67 o 
  -5   0   7      219.77      206.11     10.83 o 
  -4   0   7      242.98      222.01      4.73 o 
  -3   0   7        6.10        6.48      1.05 o 
  -2   0   7       89.64      115.82      2.74 o 
  -1   0   7     1886.21     1973.62     27.20 o 
   0   0   7      105.97      118.80      2.55 o 
   1   0   7      965.93     1091.66     12.59 o 
   2   0   7       95.60      100.34      2.12 o 
   3   0   7      374.92      386.67      5.25 o 
   4   0   7     1862.31     1887.73     31.77 o 
   5   0   7       10.90        8.18      1.41 o 
   6   0   7     2034.07     2127.93     31.41 o 
   7   0   7      165.21      159.92      5.00 o 
   8   0   7      127.29      134.35      4.89 o 
   9   0   7        9.60        8.80      2.68 o 
  -8   1   7        6.30       11.21      7.05 o 
  -7   1   7        5.45        6.20      2.06 o 
  -6   1   7      110.20      103.54      3.73 o 
  -5   1   7      158.03      152.83      3.30 o 
  -4   1   7       85.21       88.05      2.26 o 
  -3   1   7      373.80      376.42     15.05 o 
  -2   1   7      610.49      598.27      7.57 o 
  -1   1   7      560.23      561.07      6.95 o 
   0   1   7      485.66      500.82      7.84 o 
   1   1   7     1483.52     1507.87     17.09 o 
   2   1   7     2185.71     2249.04     25.16 o 
   3   1   7      626.63      645.01      9.82 o 
   4   1   7     1593.43     1627.08     18.87 o 
   5   1   7      584.88      592.35     10.34 o 
   6   1   7      167.38      156.14      4.50 o 
   7   1   7      396.39      427.54      9.05 o 
   8   1   7        0.85       -0.49      2.07 o 
   9   1   7       25.28       21.57      3.09 o 
  -8   2   7       41.07       37.26      3.58 o 
  -7   2   7      104.74       94.98      3.92 o 
  -6   2   7      181.75      161.65      4.77 o 
  -5   2   7        0.01       -0.22      1.06 o 
  -4   2   7       69.57       62.15      2.02 o 
  -3   2   7        0.19       -0.05      0.69 o 
  -2   2   7     4734.22     4860.62     59.92 o 
  -1   2   7       59.27       54.26      1.25 o 
   0   2   7      312.01      355.27      6.12 o 
   1   2   7     1583.58     1642.72     18.66 o 
   2   2   7       22.20       22.65      0.98 o 
   3   2   7      832.94      930.21     11.32 o 
   4   2   7      134.99      120.20      2.61 o 
   5   2   7     1059.26     1064.85     13.28 o 
   6   2   7      520.27      500.40      9.51 o 
   7   2   7       40.61       36.39      3.90 o 
   8   2   7       61.90       54.14      3.30 o 
   9   2   7       21.89       20.31      3.15 o 
  -8   3   7        7.51        3.56      4.13 o 
  -7   3   7        1.57        0.44      3.23 o 
  -6   3   7       38.72       31.41      2.88 o 
  -5   3   7       48.68       43.23      2.46 o 
  -4   3   7       17.38       15.27      2.04 o 
  -3   3   7        1.19        1.69      0.81 o 
  -2   3   7      926.97      945.04     11.53 o 
  -1   3   7     2538.71     2627.81     29.45 o 
   0   3   7     1312.86     1422.94     16.47 o 
   1   3   7     1795.88     1997.14     39.69 o 
   2   3   7       64.97       69.45      1.74 o 
   3   3   7      568.47      564.82      7.56 o 
   4   3   7     1069.59     1009.41     15.27 o 
   5   3   7      101.77       94.18      2.50 o 
   6   3   7        4.75        1.68      1.60 o 
   7   3   7        1.71       -0.91      1.84 o 
   8   3   7      169.14      178.87      5.64 o 
  -7   4   7        3.09        0.37      3.36 o 
  -6   4   7        1.95        1.95      2.99 o 
  -5   4   7       33.36       39.17      3.80 o 
  -4   4   7       44.22       41.48      1.82 o 
  -3   4   7       42.92       50.86      2.35 o 
  -2   4   7      249.34      260.62      4.23 o 
  -1   4   7     1117.45     1184.68     17.64 o 
   0   4   7       22.54       33.34      1.30 o 
   1   4   7     1515.36     1608.91     26.27 o 
   2   4   7      694.92      699.23      9.05 o 
   3   4   7        1.21        0.94      0.82 o 
   4   4   7        0.12        0.15      0.88 o 
   5   4   7       62.10       55.17      2.07 o 
   6   4   7       45.35       37.37      2.40 o 
   7   4   7      194.80      195.59      8.16 o 
   8   4   7        5.84        4.50      3.66 o 
  -7   5   7       56.34       63.49      5.51 o 
  -6   5   7        0.72        0.54      2.89 o 
  -5   5   7       17.94       18.61      3.63 o 
  -4   5   7        9.89        7.11      2.40 o 
  -3   5   7      328.20      157.72      5.98 o 
  -2   5   7     1211.45     1201.16     18.38 o 
  -1   5   7      135.60      144.48      3.95 o 
   0   5   7        9.13        9.28      1.51 o 
   1   5   7        1.32        1.01      0.85 o 
   2   5   7        2.41        1.24      0.93 o 
   3   5   7        6.42        7.41      1.44 o 
   4   5   7        0.20        0.28      1.25 o 
   5   5   7      265.02      241.86     11.27 o 
   6   5   7      205.57      208.52      5.61 o 
   7   5   7       14.50        9.37      3.53 o 
   8   5   7        5.23        2.42      3.83 o 
  -6   6   7       13.25        2.49      3.36 o 
  -5   6   7       44.25       42.87      4.37 o 
  -4   6   7      198.32      198.91      8.16 o 
  -3   6   7       23.95       20.87      5.07 o 
  -2   6   7      151.53      154.85      4.47 o 
  -1   6   7       10.97        6.89      1.65 o 
   0   6   7       10.02        9.33      1.66 o 
   1   6   7       90.54       86.46      3.71 o 
   2   6   7      273.29      280.19      6.19 o 
   3   6   7       24.87       25.81      4.22 o 
   4   6   7      531.44      570.81     13.19 o 
   5   6   7        0.98        0.47      2.42 o 
   6   6   7       49.03       44.84      3.11 o 
   7   6   7       18.81       15.62      4.06 o 
  -5   7   7       11.63       17.54      4.23 o 
  -4   7   7       20.45       25.09      4.20 o 
  -3   7   7       22.58       21.64      2.74 o 
  -2   7   7       18.22       19.24      2.53 o 
  -1   7   7        9.98        9.98      2.09 o 
   0   7   7      106.47      108.80      3.80 o 
   1   7   7       21.82       25.17      6.97 o 
   2   7   7      503.41      502.30     14.11 o 
   3   7   7      131.21      123.49      6.18 o 
   4   7   7        0.16        2.22      2.65 o 
   5   7   7       21.34       29.60      4.33 o 
   6   7   7       57.36       56.44      5.01 o 
  -4   8   7       31.69       32.45      5.44 o 
  -3   8   7       15.21       16.39      3.90 o 
  -2   8   7       67.22       72.35      4.48 o 
  -1   8   7       81.89       81.92      3.61 o 
   0   8   7       26.08       33.06      4.54 o 
   1   8   7       18.03       19.62      3.86 o 
   2   8   7        0.10        1.04      2.65 o 
   3   8   7       49.49       48.64      4.47 o 
   4   8   7        1.46        4.20      3.29 o 
   5   8   7      184.86      200.73      9.00 o 
  -1   9   7       81.38       99.51      6.52 o 
   0   9   7       11.67        4.87      3.70 o 
   1   9   7       73.24       73.17      5.68 o 
   2   9   7        6.74        6.08      3.36 o 
  -3  -8   8       46.62       58.62      3.76 o 
  -2  -8   8        0.01        1.63      2.46 o 
  -1  -8   8      166.24      159.86      5.65 o 
   0  -8   8      185.95      174.67      5.82 o 
   1  -8   8      203.46      222.70      6.52 o 
   2  -8   8        0.01       -1.85      3.39 o 
   3  -8   8       25.50       19.25      4.40 o 
  -4  -7   8        5.04        1.43      2.26 o 
  -3  -7   8       47.87       40.39      3.80 o 
  -2  -7   8      152.80      154.08      6.20 o 
  -1  -7   8       26.64       25.01      2.85 o 
   0  -7   8       79.94       84.91      3.79 o 
   1  -7   8       23.22       24.31      3.59 o 
   2  -7   8       19.63       12.46      7.79 o 
   3  -7   8      109.44      117.65      6.38 o 
   4  -7   8      375.25      399.54     13.24 o 
   5  -7   8       93.60      111.43      6.79 o 
  -5  -6   8        2.13        5.73      2.24 o 
  -4  -6   8       39.10       34.60      2.91 o 
  -3  -6   8       95.45       90.29      3.94 o 
  -2  -6   8        2.82        2.40      1.69 o 
  -1  -6   8       55.59       51.51      2.91 o 
   0  -6   8      357.51      360.21      7.84 o 
   1  -6   8      436.15      457.91     11.07 o 
   2  -6   8        1.75       -1.20      1.44 o 
   3  -6   8       41.94       39.41      3.80 o 
   4  -6   8       29.89       36.85      3.90 o 
   5  -6   8      208.52      214.34      6.15 o 
   6  -6   8       46.40       47.52      3.35 o 
  -6  -5   8       14.73       17.28      5.41 o 
  -5  -5   8       20.67       21.22      3.06 o 
  -4  -5   8       22.43       26.22      2.69 o 
  -3  -5   8        1.46        1.30      1.51 o 
  -2  -5   8       76.57       78.16      4.33 o 
  -1  -5   8       65.12       60.27      2.83 o 
   0  -5   8      235.70      253.91      5.90 o 
   1  -5   8     1216.06     1244.04     23.25 o 
   2  -5   8       51.30       49.73      2.54 o 
   3  -5   8      102.66      101.48      3.51 o 
   4  -5   8      250.35      259.07      6.22 o 
   5  -5   8       26.57       24.03      3.48 o 
   6  -5   8      147.82      157.84      5.96 o 
   7  -5   8      133.04      150.35      5.46 o 
  -7  -4   8       26.09       33.70      3.46 o 
  -6  -4   8       52.93       54.96      3.28 o 
  -5  -4   8      328.97      326.69      7.60 o 
  -4  -4   8       11.35        7.22      1.76 o 
  -3  -4   8       38.89       36.46      2.36 o 
  -2  -4   8       30.70       35.31      2.21 o 
  -1  -4   8      626.85      630.78     10.92 o 
   0  -4   8        2.87        0.48      1.19 o 
   1  -4   8      113.37      111.56      2.93 o 
   2  -4   8      178.96      186.64      3.52 o 
   3  -4   8      675.06      729.33      9.66 o 
   4  -4   8      736.27      758.56     12.96 o 
   5  -4   8        0.03        1.12      1.58 o 
   6  -4   8       24.42       21.86      2.92 o 
   7  -4   8      321.68      326.00      8.04 o 
   8  -4   8        7.27        4.59      2.60 o 
  -7  -3   8       95.30       89.93      5.91 o 
  -6  -3   8       13.69       13.28      2.24 o 
  -5  -3   8      504.43      493.73      9.73 o 
  -4  -3   8      171.85      161.06      4.55 o 
  -3  -3   8        1.40        5.13      4.06 o 
  -2  -3   8      402.28      408.26      7.69 o 
  -1  -3   8      390.68      388.49      7.23 o 
   0  -3   8       82.07       80.44      1.87 o 
   1  -3   8       16.69       13.83      1.36 o 
   2  -3   8       27.52       26.72      1.28 o 
   3  -3   8      341.44      340.43      8.01 o 
   4  -3   8      576.55      570.46     10.14 o 
   5  -3   8      372.84      412.01      8.36 o 
   6  -3   8        1.13       -0.83      1.76 o 
   7  -3   8      294.89      293.40      7.39 o 
   8  -3   8       91.99       97.01      4.41 o 
  -8  -2   8       10.19        9.64      4.10 o 
  -7  -2   8        1.10        1.38      2.75 o 
  -6  -2   8       28.34       27.90      3.61 o 
  -5  -2   8        5.25        4.68      1.56 o 
  -4  -2   8     2279.60     2274.67     32.77 o 
  -3  -2   8      411.53      395.10      8.45 o 
  -2  -2   8      517.26      571.45      8.25 o 
  -1  -2   8     1100.85     1321.36     15.42 o 
   0  -2   8      238.70      227.84      3.54 o 
   1  -2   8     4204.31     4268.57     88.53 o 
   2  -2   8      100.78       96.56      2.11 o 
   3  -2   8        0.35        0.29      0.69 o 
   4  -2   8      228.43      236.58      7.69 o 
   5  -2   8      341.58      356.22      7.38 o 
   6  -2   8        4.29        4.07      1.73 o 
   7  -2   8      259.79      254.81      6.68 o 
   8  -2   8      140.78      141.24      5.13 o 
  -8  -1   8        0.28        1.08      3.66 o 
  -7  -1   8        0.13        0.13      2.72 o 
  -6  -1   8      197.60      200.74      5.22 o 
  -5  -1   8        5.08        3.11      1.20 o 
  -4  -1   8      110.60      105.56      2.55 o 
  -3  -1   8      942.60      983.07     12.06 o 
  -2  -1   8       62.22       63.31      1.67 o 
  -1  -1   8     9327.45     9730.93    190.60 o 
   0  -1   8      440.97      436.95      5.72 o 
   2  -1   8      981.45     1043.17     12.31 o 
   3  -1   8      142.89      139.60      2.57 o 
   4  -1   8      413.66      389.92      5.48 o 
   5  -1   8       50.50       49.75      2.34 o 
   6  -1   8       30.61       29.51      2.33 o 
   7  -1   8       22.68       22.37      3.09 o 
   8  -1   8        7.09        3.79      2.29 o 
   9  -1   8        0.21       -1.45      2.37 o 
  -8   0   8       54.33       64.64      5.34 o 
  -7   0   8       54.87       61.11      3.32 o 
  -6   0   8       14.37       14.62      6.05 o 
  -5   0   8      267.32      264.44      5.69 o 
  -4   0   8       37.17       38.48      1.92 o 
  -3   0   8        4.24        2.98      1.25 o 
  -2   0   8     1739.74     1624.51     38.01 o 
  -1   0   8      580.08      616.41     10.83 o 
   0   0   8      241.18      205.99      4.78 o 
   1   0   8        0.69        3.05      1.45 o 
   2   0   8     1087.89     1068.42     12.56 o 
   3   0   8        2.06        5.11      1.27 o 
   4   0   8        0.52        0.04      0.85 o 
   5   0   8      309.13      319.42      6.65 o 
   6   0   8      363.55      356.39      9.34 o 
   7   0   8       57.23       47.69      2.80 o 
   8   0   8       80.31       80.47      3.93 o 
   9   0   8        5.08        4.53      2.53 o 
  -8   1   8        2.84        7.07      2.67 o 
  -7   1   8       40.13       38.18      2.95 o 
  -6   1   8      112.64      122.28      4.05 o 
  -5   1   8        9.72        7.78      1.40 o 
  -4   1   8      431.16      415.28     13.15 o 
  -3   1   8      763.86      780.25     10.91 o 
  -2   1   8      141.77      143.27      2.76 o 
  -1   1   8        3.35        2.10      0.72 o 
   0   1   8       45.02       40.97      1.03 o 
   1   1   8     1650.77     1670.12     18.94 o 
   2   1   8      513.65      527.03      6.74 o 
   3   1   8       41.66       46.31      1.41 o 
   4   1   8      355.31      337.28      5.00 o 
   5   1   8       52.69       47.51      2.39 o 
   6   1   8        2.70        2.19      1.98 o 
   7   1   8       65.42       65.82      3.31 o 
   8   1   8      142.36      136.21      4.94 o 
   9   1   8       29.67       32.62      6.84 o 
  -8   2   8       25.30       25.43      4.87 o 
  -7   2   8       17.53       13.34      3.58 o 
  -6   2   8       17.80       22.41      4.80 o 
  -5   2   8       51.64       49.62      1.97 o 
  -4   2   8        1.58        0.64      0.92 o 
  -3   2   8       76.29       75.74      1.99 o 
  -2   2   8       16.97       15.15      1.22 o 
  -1   2   8      684.99      634.67     13.62 o 
   0   2   8      129.83      118.15      3.44 o 
   1   2   8      308.05      270.64      3.81 o 
   2   2   8      699.34      681.29     10.24 o 
   3   2   8     1136.47     1207.97     14.37 o 
   4   2   8      373.95      364.54      6.97 o 
   5   2   8      135.07      132.04      2.94 o 
   6   2   8       15.75       13.22      2.02 o 
   7   2   8      800.50      840.44     14.76 o 
   8   2   8       17.80        9.85      2.51 o 
   9   2   8        0.73        1.88      2.89 o 
  -7   3   8       26.28       31.04      4.70 o 
  -6   3   8      152.85      138.00      6.75 o 
  -5   3   8       21.28       24.30      2.79 o 
  -4   3   8       30.57       29.69      1.55 o 
  -3   3   8      279.91      298.37      5.60 o 
  -2   3   8     1185.29     1165.78     19.14 o 
  -1   3   8      995.35     1080.48     12.88 o 
   0   3   8      387.53      391.33      6.96 o 
   1   3   8      357.50      403.88      5.48 o 
   2   3   8     1402.84     1352.24     16.58 o 
   3   3   8     1211.44     1276.61     18.96 o 
   4   3   8      228.58      236.54      4.12 o 
   5   3   8      563.92      575.74      8.13 o 
   6   3   8       76.39       77.58      3.27 o 
   7   3   8        6.23        2.27      1.94 o 
   8   3   8        5.15        6.13      2.52 o 
  -7   4   8        0.52       -4.57      3.26 o 
  -6   4   8       57.10       55.46      4.70 o 
  -5   4   8        0.74        0.17      2.45 o 
  -4   4   8      331.75      341.95      7.09 o 
  -3   4   8      586.52      614.17     10.60 o 
  -2   4   8      370.76      397.80      7.54 o 
  -1   4   8      542.62      584.71      9.91 o 
   0   4   8      128.09      135.37      3.62 o 
   1   4   8     3609.79     3855.00    101.30 o 
   2   4   8      189.35      195.68      3.48 o 
   3   4   8      452.12      436.01      6.36 o 
   4   4   8       11.49        9.79      2.06 o 
   5   4   8       30.10       31.16      2.02 o 
   6   4   8      124.89      118.05      4.06 o 
   7   4   8        0.52        0.18      2.45 o 
   8   4   8       64.04       69.74      5.61 o 
  -6   5   8        9.79        7.42      3.36 o 
  -5   5   8       63.03       62.75      4.77 o 
  -4   5   8        7.48        5.23      1.85 o 
  -3   5   8       45.56       41.85      2.38 o 
  -2   5   8       14.22       13.23      1.85 o 
  -1   5   8      901.38      883.34     14.17 o 
   0   5   8       56.22       49.22      2.37 o 
   1   5   8       19.76       21.84      1.99 o 
   2   5   8       10.92       12.09      1.64 o 
   3   5   8       48.88       44.58      1.84 o 
   4   5   8      818.16      838.23     11.22 o 
   5   5   8       23.04       25.43      3.06 o 
   6   5   8       24.83       19.05      3.80 o 
   7   5   8       14.01       11.99      3.63 o 
  -6   6   8        1.97       -2.15      3.43 o 
  -5   6   8       81.41       85.16      5.85 o 
  -4   6   8       26.45       22.51      3.86 o 
  -3   6   8      121.88      122.30      4.09 o 
  -2   6   8      162.49      170.27      4.77 o 
  -1   6   8       53.18       54.36      2.70 o 
   0   6   8       31.48       31.16      2.31 o 
   1   6   8      431.94      425.79      8.29 o 
   2   6   8     2900.53     2890.00     47.55 o 
   3   6   8      768.74      750.33     15.10 o 
   4   6   8       25.59       29.33      3.70 o 
   5   6   8        8.89       15.55      3.06 o 
   6   6   8        2.01        6.08      2.89 o 
  -5   7   8        2.12        3.12      3.73 o 
  -4   7   8      492.74      533.37     15.65 o 
  -3   7   8       13.83       13.62      2.37 o 
  -2   7   8       21.61       25.51      2.66 o 
  -1   7   8        0.48       -1.73      1.66 o 
   0   7   8       26.57       30.01      2.65 o 
   1   7   8      134.10      138.88      4.35 o 
   2   7   8      279.83      270.00      9.51 o 
   3   7   8      248.81      240.43      9.00 o 
   4   7   8       44.10       48.68      4.13 o 
   5   7   8      297.15      286.46     10.28 o 
   6   7   8      118.34      121.28      6.75 o 
  -3   8   8       21.47       16.81      2.89 o 
  -2   8   8        4.73        3.56      3.43 o 
  -1   8   8       44.72       46.17      3.81 o 
   0   8   8       91.59      100.72      5.98 o 
   1   8   8        1.59       -1.91      2.75 o 
   2   8   8       88.55       97.29      6.05 o 
   3   8   8        8.41        2.12      3.12 o 
   4   8   8       98.47      108.07      6.48 o 
  -1   9   8       44.37       46.36      5.71 o 
   0   9   8        5.92        3.90      3.76 o 
   1   9   8        7.38        7.02      3.59 o 
   2   9   8       46.29       56.07      5.24 o 
  -2  -8   9        0.02        4.28      3.01 o 
  -1  -8   9       13.60       15.37      2.86 o 
   0  -8   9       80.30       79.53      4.09 o 
   1  -8   9        4.51        1.60      2.32 o 
   2  -8   9        0.76        4.00      3.70 o 
   3  -8   9       44.13       45.32      4.70 o 
  -4  -7   9       27.07       29.00      3.29 o 
  -3  -7   9       12.08       12.05      2.58 o 
  -2  -7   9       11.96       15.67      2.69 o 
  -1  -7   9        9.47        8.74      2.19 o 
   0  -7   9      447.00      468.78      9.96 o 
   1  -7   9      143.77      137.92      4.78 o 
   2  -7   9       10.31        2.85      3.98 o 
   3  -7   9      132.08      130.35      6.79 o 
   4  -7   9      120.44      120.80      6.85 o 
   5  -7   9        0.02       -0.40      3.43 o 
  -5  -6   9       10.66       10.37      2.68 o 
  -4  -6   9      114.11      105.46      4.60 o 
  -3  -6   9        6.66        5.50      2.10 o 
  -2  -6   9      344.13      342.04      7.94 o 
  -1  -6   9      245.10      275.83      9.73 o 
   0  -6   9      108.71      109.77      4.03 o 
   1  -6   9       24.86       20.62      2.67 o 
   2  -6   9      171.74      117.41      5.44 o 
   3  -6   9      526.94      520.37     14.88 o 
   4  -6   9        6.30        3.09      2.62 o 
   5  -6   9      281.22      261.06      6.82 o 
   6  -6   9       40.57       43.14      3.33 o 
  -6  -5   9      169.88      178.94      6.01 o 
  -5  -5   9       36.27       41.54      3.11 o 
  -4  -5   9       68.06       70.02      3.31 o 
  -3  -5   9       83.54       86.05      3.56 o 
  -2  -5   9       50.51       44.13      2.66 o 
  -1  -5   9        0.88        1.87      1.54 o 
   0  -5   9       33.75       36.56      2.42 o 
   1  -5   9     1048.73     1060.59     49.33 o 
   2  -5   9       31.82       30.55      2.17 o 
   3  -5   9      302.18      297.57      6.53 o 
   4  -5   9        3.90        3.49      2.79 o 
   5  -5   9       83.67       91.62      3.87 o 
   6  -5   9        0.15        0.63      2.08 o 
   7  -5   9      176.88      205.15      6.60 o 
  -7  -4   9       58.69       58.10      3.70 o 
  -6  -4   9       31.72       31.85      3.17 o 
  -5  -4   9       47.15       44.13      2.89 o 
  -4  -4   9      155.15      142.76      4.56 o 
  -3  -4   9       90.00       88.64      3.42 o 
  -2  -4   9      326.49      339.78      7.19 o 
  -1  -4   9      530.96      501.77      9.28 o 
   0  -4   9       51.47       51.02      2.42 o 
   1  -4   9       15.80       17.20      1.85 o 
   2  -4   9        0.59        0.48      0.93 o 
   3  -4   9      333.39      333.46      5.37 o 
   4  -4   9       18.13       20.05      2.20 o 
   5  -4   9       49.86       56.96      2.91 o 
   6  -4   9        4.07        8.89      2.22 o 
   7  -4   9        0.76        0.52      2.13 o 
   8  -4   9        1.09        0.49      2.43 o 
  -7  -3   9        3.33        2.92      3.09 o 
  -6  -3   9        7.79        6.42      1.95 o 
  -5  -3   9      388.83      392.71      8.37 o 
  -4  -3   9      150.33      137.53      5.44 o 
  -3  -3   9       76.92       79.43      3.04 o 
  -2  -3   9      210.67      197.97      8.28 o 
  -1  -3   9      182.28      154.02      6.70 o 
   0  -3   9      182.41      170.91      4.15 o 
   1  -3   9      118.65      110.44      2.40 o 
   2  -3   9      137.68      120.45      2.60 o 
   3  -3   9        1.31        1.90      1.63 o 
   4  -3   9       17.83       18.50      2.08 o 
   5  -3   9       92.10      102.15      3.69 o 
   6  -3   9       22.09       20.69      2.43 o 
   7  -3   9      426.25      443.00      9.67 o 
   8  -3   9       33.21       43.10      3.31 o 
  -7  -2   9       37.12       41.99      4.43 o 
  -6  -2   9       36.45       32.75      2.51 o 
  -5  -2   9      559.34      558.03     10.43 o 
  -4  -2   9      422.64      433.93      8.35 o 
  -3  -2   9        7.16        7.14      1.41 o 
  -2  -2   9       78.15       98.52      2.19 o 
  -1  -2   9       56.95       73.19      2.98 o 
   0  -2   9       31.21       32.86      1.24 o 
   1  -2   9     1205.25     1201.36     14.18 o 
   2  -2   9       61.94       71.03      1.84 o 
   3  -2   9      519.65      626.64      8.20 o 
   4  -2   9      161.63      172.47      4.41 o 
   5  -2   9      505.69      506.80      9.56 o 
   6  -2   9       90.86       86.17      3.50 o 
   7  -2   9       11.67        7.37      2.16 o 
   8  -2   9       19.24       18.59      2.90 o 
  -8  -1   9       21.00       29.46      5.17 o 
  -7  -1   9       31.97       39.61      4.77 o 
  -6  -1   9        2.21        2.17      1.74 o 
  -5  -1   9        0.56        0.74      1.11 o 
  -4  -1   9      161.36      155.59      3.25 o 
  -3  -1   9       21.41       21.70      1.52 o 
  -2  -1   9      404.35      462.91      6.33 o 
  -1  -1   9      411.88      461.31      6.18 o 
   0  -1   9     1020.84     1150.85     14.87 o 
   1  -1   9     2606.00     2802.39     57.70 o 
   2  -1   9     2166.68     2287.78     25.77 o 
   3  -1   9       37.76       30.28      1.43 o 
   4  -1   9      121.72      131.60      2.59 o 
   5  -1   9      119.71      117.84      4.74 o 
   6  -1   9       75.12       71.24      3.16 o 
   7  -1   9       34.61       35.31      2.87 o 
   8  -1   9       79.45       79.41      3.87 o 
   9  -1   9       48.29       49.62      3.55 o 
  -8   0   9       36.51       41.69      5.27 o 
  -7   0   9        1.11        2.02      2.92 o 
  -6   0   9       22.95       27.95      3.63 o 
  -5   0   9       38.68       35.66      2.65 o 
  -4   0   9       17.45       13.57      1.60 o 
  -3   0   9       20.38       22.74      1.51 o 
  -2   0   9       43.39       53.55      1.93 o 
  -1   0   9     1940.23     2034.40     40.48 o 
   0   0   9      412.27      437.45      7.30 o 
   1   0   9      486.97      515.68      6.64 o 
   2   0   9      124.78      123.27      2.42 o 
   3   0   9       20.46       26.99      1.43 o 
   4   0   9       87.69       80.92      2.12 o 
   5   0   9      211.13      211.33      5.13 o 
   6   0   9      329.07      337.58      7.39 o 
   7   0   9      400.05      414.74      8.97 o 
   8   0   9       13.66        9.43      2.50 o 
   9   0   9       20.48       13.28      3.23 o 
  -8   1   9        2.74       -2.92      3.83 o 
  -7   1   9       61.41       61.95      3.29 o 
  -6   1   9        1.73        2.11      1.68 o 
  -5   1   9       14.87       19.44      2.93 o 
  -4   1   9      275.63      253.16      5.16 o 
  -3   1   9     1214.40     1213.86     14.65 o 
  -2   1   9       23.57       21.41      1.10 o 
  -1   1   9      878.80      974.30     11.64 o 
   0   1   9      327.66      355.79      4.82 o 
   1   1   9     2457.09     2653.23     29.58 o 
   2   1   9       34.85       25.81      1.04 o 
   3   1   9       29.46       29.97      1.26 o 
   4   1   9      126.50      145.89      4.15 o 
   5   1   9     1043.09     1064.48     18.17 o 
   6   1   9      156.61      154.19      4.56 o 
   7   1   9       24.87       22.43      2.65 o 
   8   1   9       23.90       29.13      3.12 o 
   9   1   9       11.35       11.20      3.70 o 
  -7   2   9      103.63      102.50      6.08 o 
  -6   2   9       59.83       57.13      2.92 o 
  -5   2   9       50.00       47.30      2.01 o 
  -4   2   9      175.16      172.06      4.22 o 
  -3   2   9      406.20      416.77      6.03 o 
  -2   2   9      490.49      509.09      6.81 o 
  -1   2   9        0.08       -1.43      1.02 o 
   0   2   9       10.86        8.38      1.21 o 
   1   2   9      773.33      850.62     10.28 o 
   2   2   9      162.13      165.86      2.85 o 
   3   2   9      217.72      222.11      3.67 o 
   4   2   9        5.61        2.77      0.85 o 
   5   2   9       46.65       41.95      1.72 o 
   6   2   9       90.13       90.95      3.50 o 
   7   2   9      809.67      831.36     14.72 o 
   8   2   9       14.55       11.45      2.60 o 
  -7   3   9        2.56        5.44      3.43 o 
  -6   3   9      265.75      261.77      9.64 o 
  -5   3   9       22.27       17.27      3.26 o 
  -4   3   9       90.50       74.32      4.96 o 
  -3   3   9       26.49       30.75      2.40 o 
  -2   3   9       17.25       17.48      1.75 o 
  -1   3   9      542.02      573.66      9.62 o 
   0   3   9      149.05      151.01      3.69 o 
   1   3   9      109.99      108.74      2.49 o 
   2   3   9      136.63      140.63      2.66 o 
   3   3   9      121.21      133.60      3.32 o 
   4   3   9       89.51       83.28      2.29 o 
   5   3   9      246.13      239.03      5.32 o 
   6   3   9      426.52      409.60      8.44 o 
   7   3   9        7.79        6.35      2.16 o 
   8   3   9       43.12       47.33      4.59 o 
  -7   4   9        0.11        2.82      3.39 o 
  -6   4   9       60.95       59.50      4.84 o 
  -5   4   9      249.12      234.42      8.84 o 
  -4   4   9        4.39        2.28      1.58 o 
  -3   4   9     1082.21     1105.19     17.20 o 
  -2   4   9       22.01       28.66      2.04 o 
  -1   4   9      356.03      358.75     10.13 o 
   0   4   9       14.86       16.08      1.65 o 
   1   4   9      372.31      385.53     10.28 o 
   2   4   9       14.09        8.11      1.31 o 
   3   4   9       62.55       59.93      1.95 o 
   4   4   9      187.85      174.33      3.59 o 
   5   4   9       77.15       73.97      2.39 o 
   6   4   9       60.27       53.25      2.97 o 
   7   4   9       50.44       51.08      3.10 o 
   8   4   9       98.31      109.75      6.85 o 
  -6   5   9        5.90        7.32      3.53 o 
  -5   5   9      356.77      351.50     11.86 o 
  -4   5   9      289.57      281.05      6.58 o 
  -3   5   9        0.04       -0.64      1.46 o 
  -2   5   9      216.83      226.82      5.48 o 
  -1   5   9      256.01      240.58      5.55 o 
   0   5   9      352.91      321.43      6.65 o 
   1   5   9      101.84      101.62      3.31 o 
   2   5   9        2.71        3.02      1.29 o 
   3   5   9       18.61       17.53      3.75 o 
   4   5   9       31.03       34.65      2.22 o 
   5   5   9       41.36       43.87      2.60 o 
   7   5   9       18.47        9.37      3.63 o 
  -5   6   9        0.18        0.67      3.16 o 
  -4   6   9       13.67       15.69      3.63 o 
  -3   6   9        2.08        1.38      1.80 o 
  -2   6   9        1.95        5.36      1.78 o 
  -1   6   9       43.03       42.88      2.55 o 
   0   6   9       35.63       37.90      2.39 o 
   1   6   9      245.43      239.58      5.75 o 
   2   6   9      985.15      962.18     21.13 o 
   3   6   9       15.67       17.69      2.27 o 
   4   6   9        0.14       -0.24      1.59 o 
   5   6   9       27.95       29.53      3.90 o 
   6   6   9       19.89       31.21      4.43 o 
  -4   7   9        1.06        2.52      3.29 o 
  -3   7   9        0.93        0.62      2.04 o 
  -2   7   9        2.22        2.96      1.91 o 
  -1   7   9      308.02      307.46      7.16 o 
   0   7   9      116.23      117.57      4.09 o 
   1   7   9       79.15       77.07      3.38 o 
   2   7   9       59.03       45.83      2.87 o 
   3   7   9       18.24       19.79      3.63 o 
   4   7   9       18.29       16.66      3.56 o 
   5   7   9      188.42      183.16      7.96 o 
   6   7   9       20.83       36.95      4.97 o 
  -3   8   9       40.76       39.75      4.03 o 
  -2   8   9       15.20       12.93      4.47 o 
  -1   8   9       66.49       65.46      3.44 o 
   0   8   9       56.96       64.10      5.07 o 
   1   8   9       37.64       37.96      4.84 o 
   2   8   9       35.09       42.26      4.43 o 
   3   8   9      134.59      145.77      7.42 o 
   4   8   9        2.21       -0.13      3.12 o 
   0   9   9        7.18        3.16      3.83 o 
   1   9   9        7.83       12.30      4.23 o 
  -1  -8  10       15.46       11.19      2.87 o 
   0  -8  10       46.87       40.20      3.45 o 
   1  -8  10        5.01        3.15      2.61 o 
   2  -8  10       77.07       71.49      5.98 o 
  -4  -7  10        0.70        1.35      2.49 o 
  -3  -7  10      248.57      233.42      6.91 o 
  -2  -7  10      129.78      126.88      4.95 o 
  -1  -7  10       59.52       56.74      3.50 o 
   0  -7  10      131.42      132.65      4.90 o 
   1  -7  10      128.04      130.33      4.76 o 
   2  -7  10      138.31      138.27      7.29 o 
   4  -7  10       13.77       13.87      3.96 o 
   5  -7  10       12.10        7.73      3.93 o 
  -5  -6  10      117.09      118.53      4.97 o 
  -4  -6  10       41.55       39.55      3.07 o 
  -3  -6  10        0.95        0.23      1.95 o 
  -2  -6  10        7.00        4.87      2.18 o 
  -1  -6  10       11.46        9.16      2.14 o 
   0  -6  10     1121.74     1187.58     19.49 o 
   1  -6  10      334.93      350.33     16.38 o 
   2  -6  10       27.35       22.00      3.66 o 
   3  -6  10       35.38       33.33      3.46 o 
   4  -6  10        1.92        2.18      2.96 o 
   5  -6  10       66.33       79.22      5.64 o 
   6  -6  10      168.54      182.46      7.49 o 
  -6  -5  10       88.47       96.67      4.50 o 
  -5  -5  10        0.32       -1.51      1.94 o 
  -4  -5  10        2.20        2.02      1.74 o 
  -3  -5  10       23.68       20.34      3.46 o 
  -2  -5  10      220.89      232.89      6.06 o 
  -1  -5  10      220.05      233.58      5.92 o 
   0  -5  10        1.93        1.21      1.73 o 
   1  -5  10      146.23      147.17      4.44 o 
   2  -5  10        2.73        1.25      1.35 o 
   3  -5  10       30.15       25.53      3.70 o 
   4  -5  10      694.21      700.21     13.99 o 
   5  -5  10        7.31        7.66      4.08 o 
   6  -5  10        5.16        7.10      3.53 o 
   7  -5  10       44.58       51.90      3.49 o 
  -6  -4  10       28.33       33.08      3.25 o 
  -5  -4  10       57.02       58.92      5.38 o 
  -4  -4  10        1.16       -0.01      1.63 o 
  -3  -4  10      433.84      446.58      9.02 o 
  -2  -4  10        4.55        4.30      1.54 o 
  -1  -4  10      528.90      515.73      9.58 o 
   0  -4  10       32.29       34.08      2.06 o 
   1  -4  10      170.13      172.73      4.50 o 
   2  -4  10     2145.93     2205.04     25.60 o 
   3  -4  10       47.98       48.37      1.89 o 
   4  -4  10       53.29       48.53      2.64 o 
   5  -4  10        0.46        1.12      1.65 o 
   6  -4  10       78.56       70.13      3.52 o 
   7  -4  10        7.67        8.08      2.43 o 
  -7  -3  10       22.02       25.13      4.67 o 
  -6  -3  10       37.00       36.90      3.16 o 
  -5  -3  10       41.73       46.63      2.75 o 
  -4  -3  10       29.84       26.02      2.25 o 
  -3  -3  10        4.58        5.48      1.48 o 
  -2  -3  10      182.49      190.44      8.18 o 
  -1  -3  10        2.65        2.17      1.16 o 
   0  -3  10      914.61     1050.88     45.80 o 
   1  -3  10      331.06      314.19      4.84 o 
   2  -3  10      372.76      354.76      5.38 o 
   3  -3  10      199.63      201.73      3.71 o 
   4  -3  10       17.77        9.89      2.25 o 
   5  -3  10      291.12      278.83      6.51 o 
   6  -3  10        1.67       -1.42      1.66 o 
   7  -3  10       21.77       24.65      6.28 o 
   8  -3  10       89.17      106.53      4.55 o 
  -7  -2  10       21.51       32.55      4.77 o 
  -6  -2  10       31.55       35.81      2.84 o 
  -5  -2  10      147.02      147.09      4.51 o 
  -4  -2  10       50.88       50.47      2.57 o 
  -3  -2  10      138.89      132.97      3.81 o 
  -2  -2  10      242.58      237.41      3.93 o 
  -1  -2  10      806.76      801.15     10.05 o 
   0  -2  10      282.78      263.86      4.11 o 
   1  -2  10     2104.22     2252.08     25.57 o 
   2  -2  10      124.90      115.98      3.01 o 
   3  -2  10     1378.08     1394.93     24.59 o 
   4  -2  10      251.56      242.52      5.49 o 
   5  -2  10       54.51       46.11      2.54 o 
   6  -2  10       22.12       26.35      2.62 o 
   7  -2  10        0.25        1.99      1.81 o 
   8  -2  10        1.43        0.15      2.34 o 
  -7  -1  10        1.81        6.95      3.23 o 
  -6  -1  10        0.09       -1.67      1.77 o 
  -5  -1  10       11.60       11.64      1.92 o 
  -4  -1  10      382.66      387.84      7.21 o 
  -3  -1  10      930.41      930.90     11.72 o 
  -2  -1  10       71.12       66.01      1.85 o 
  -1  -1  10     1701.36     1836.26     21.08 o 
   0  -1  10      338.33      366.27      5.18 o 
   1  -1  10     1481.07     1691.49     25.28 o 
   2  -1  10        0.89        0.64      0.63 o 
   3  -1  10       27.84       22.16      1.17 o 
   4  -1  10      194.15      203.60      3.58 o 
   5  -1  10      377.96      372.14      7.60 o 
   6  -1  10        0.08        0.36      1.58 o 
   7  -1  10       28.95       28.92      2.86 o 
   8  -1  10       20.89       23.97      3.18 o 
  -7   0  10        0.29        0.67      3.09 o 
  -6   0  10        2.30        0.58      1.35 o 
  -5   0  10      321.34      310.86      6.57 o 
  -4   0  10      160.61      154.44      4.06 o 
  -3   0  10      610.44      578.25      9.69 o 
  -2   0  10      364.80      392.66      6.90 o 
  -1   0  10       22.62       28.98      3.18 o 
   0   0  10      966.91     1178.06     28.51 o 
   1   0  10        3.54        4.37      0.71 o 
   2   0  10      366.87      376.35      5.28 o 
   3   0  10      101.36       84.46      2.02 o 
   4   0  10       52.27       46.04      1.81 o 
   5   0  10      151.29      142.79      4.13 o 
   6   0  10       22.52       20.54      2.24 o 
   7   0  10      172.71      176.07      5.26 o 
   8   0  10      227.67      256.67      7.08 o 
   9   0  10       71.75       75.10      4.17 o 
  -7   1  10        0.07        1.38      3.02 o 
  -6   1  10       27.74       22.99      6.45 o 
  -5   1  10       44.74       46.39      2.51 o 
  -4   1  10      418.88      419.41      6.36 o 
  -3   1  10       43.01       47.95      1.73 o 
  -2   1  10      162.10      153.34      2.86 o 
  -1   1  10      644.55      611.10      7.81 o 
   0   1  10      144.62      160.69      2.68 o 
   1   1  10      436.48      443.24      5.89 o 
   2   1  10      342.70      364.10      5.11 o 
   3   1  10     1724.94     1857.61     23.64 o 
   4   1  10     2240.15     2211.36     35.37 o 
   5   1  10        1.55        0.46      1.30 o 
   6   1  10       27.46       29.02      2.41 o 
   7   1  10       14.83        5.00      2.12 o 
   8   1  10       14.67       15.10      2.69 o 
   9   1  10        2.87        1.64      2.74 o 
  -7   2  10       20.19       13.17      3.59 o 
  -6   2  10       39.26       36.92      3.80 o 
  -5   2  10      114.40      111.97      3.75 o 
  -4   2  10       25.84       21.60      4.30 o 
  -3   2  10      571.73      545.04      7.53 o 
  -2   2  10      462.21      470.96      6.46 o 
  -1   2  10      581.87      661.75     10.70 o 
   0   2  10      247.97      253.52      5.14 o 
   1   2  10      664.55      698.09     11.06 o 
   2   2  10      506.28      498.44      6.62 o 
   3   2  10      461.47      505.55      6.90 o 
   4   2  10     1049.46     1054.74     13.07 o 
   5   2  10      189.78      203.54      4.71 o 
   6   2  10      475.49      488.55     10.48 o 
   7   2  10      750.36      795.88     26.24 o 
   8   2  10        3.07        4.59      2.36 o 
  -7   3  10        2.37        1.51      4.03 o 
  -6   3  10        5.32        4.47      3.23 o 
  -5   3  10       68.40       68.30      3.09 o 
  -4   3  10       56.85       24.99      2.75 o 
  -3   3  10        2.18        1.37      1.39 o 
  -2   3  10      131.46      121.26      3.57 o 
  -1   3  10      178.80      171.60      4.22 o 
   0   3  10      440.13      424.27      7.66 o 
   1   3  10      446.56      467.88      8.22 o 
   2   3  10      674.48      644.94     14.39 o 
   3   3  10      633.59      675.38      9.29 o 
   4   3  10      109.18      108.94      2.66 o 
   5   3  10      475.03      460.21      6.95 o 
   6   3  10      117.13      117.69      4.05 o 
   7   3  10       40.45       32.05      3.01 o 
   8   3  10        1.30       -0.95      2.35 o 
  -7   4  10        3.23        1.68      3.63 o 
  -6   4  10       24.42       17.97      4.10 o 
  -5   4  10       75.27       71.49      5.07 o 
  -3   4  10        2.33        0.49      1.59 o 
  -2   4  10      155.01      146.68      4.12 o 
  -1   4  10      764.32      781.18     12.79 o 
   0   4  10      195.21      218.75      5.05 o 
   1   4  10      205.34      219.56      5.05 o 
   2   4  10       40.63       41.40      3.39 o 
   3   4  10      233.28      226.60     12.21 o 
   4   4  10      182.70      172.52      3.59 o 
   5   4  10       47.54       42.75      1.99 o 
   7   4  10        1.01        0.49      2.14 o 
   8   4  10      131.80      132.67      9.24 o 
  -6   5  10        0.01       -4.60      3.23 o 
  -5   5  10        0.45       -1.71      3.06 o 
  -4   5  10       15.31        6.57      5.12 o 
  -3   5  10       17.56       13.90      2.15 o 
  -2   5  10      161.19      174.65      4.77 o 
  -1   5  10       29.13       28.66      2.13 o 
   0   5  10       59.40       55.77      2.57 o 
   1   5  10      175.91      177.01      6.30 o 
   2   5  10      767.88      730.63     12.34 o 
   3   5  10      136.40      127.32      4.23 o 
   4   5  10       60.74       67.66      2.93 o 
   5   5  10       48.63       52.04      2.84 o 
   6   5  10       35.01       40.17      2.74 o 
  -5   6  10       62.85       66.62      5.34 o 
  -4   6  10        1.61        2.55      3.06 o 
  -3   6  10        6.49        5.06      2.25 o 
  -2   6  10        3.02        1.73      1.64 o 
  -1   6  10       15.63       15.45      2.11 o 
   0   6  10      207.43      202.16      5.31 o 
   1   6  10        0.01        0.12      1.58 o 
   2   6  10       69.03       63.89      4.33 o 
   3   6  10      210.68      228.15      5.73 o 
   4   6  10       18.56       22.78      5.11 o 
   5   6  10       33.97       39.98      4.37 o 
   6   6  10       58.13       48.07      4.27 o 
  -4   7  10        1.72        5.21      3.46 o 
  -3   7  10       13.85        8.66      4.33 o 
  -2   7  10       72.12       77.76      3.61 o 
  -1   7  10       74.43       73.17      3.44 o 
   0   7  10       29.06       34.74      4.48 o 
   1   7  10        4.53        8.13      2.00 o 
   2   7  10       11.06       11.00      4.23 o 
   3   7  10       16.79       21.74      3.53 o 
   4   7  10        0.41       -0.57      2.72 o 
   5   7  10        0.63       -0.30      2.96 o 
  -3   8  10        8.49        6.46      2.68 o 
  -2   8  10        0.92        0.56      2.54 o 
  -1   8  10        1.64        1.31      2.23 o 
   0   8  10        3.93        2.55      2.16 o 
   1   8  10       40.69       42.90      4.27 o 
   2   8  10        1.04        3.26      3.29 o 
   3   8  10      117.02       93.46      5.98 o 
   4   8  10        8.66       12.13      3.90 o 
   0  -8  11       66.29       83.65      4.39 o 
   1  -8  11       13.23       15.74      5.98 o 
   2  -8  11       11.94        7.86      3.70 o 
  -3  -7  11       95.88      105.21      4.71 o 
  -2  -7  11       16.46       23.85      3.03 o 
  -1  -7  11        2.98        4.00      2.22 o 
   0  -7  11        0.93        0.48      2.20 o 
   1  -7  11       78.17       84.81      4.04 o 
   2  -7  11      184.86      189.61      8.73 o 
   3  -7  11       54.58       54.59      4.84 o 
   4  -7  11       10.75        8.50      3.33 o 
  -4  -6  11        2.42        1.60      2.27 o 
  -3  -6  11        0.26       -1.07      2.17 o 
  -2  -6  11       18.63       20.02      2.70 o 
  -1  -6  11        8.28        9.22      2.11 o 
   0  -6  11      351.76      364.60      8.30 o 
   1  -6  11        1.51        0.82      1.80 o 
   2  -6  11      108.54      110.49      6.28 o 
   3  -6  11      197.09      189.37      7.96 o 
   4  -6  11       11.37        9.31      3.29 o 
   5  -6  11      178.62      186.08      8.80 o 
   6  -6  11      438.80      478.41     15.59 o 
  -5  -5  11       16.42       14.04      2.60 o 
  -4  -5  11       17.33       13.07      2.52 o 
  -3  -5  11      237.76      243.44      7.54 o 
  -2  -5  11       16.93       14.20      2.23 o 
  -1  -5  11       46.16       35.97      3.90 o 
   0  -5  11      109.98      110.96      3.89 o 
   1  -5  11       90.24       90.55      3.56 o 
   2  -5  11      127.65      119.40      4.55 o 
   3  -5  11      695.19      673.87     17.74 o 
   4  -5  11      870.49      936.78     15.92 o 
   5  -5  11      171.27      179.06      5.41 o 
   6  -5  11      121.80      112.62      4.57 o 
   7  -5  11       12.81       21.78      3.36 o 
  -6  -4  11       15.14       14.62      2.73 o 
  -5  -4  11       35.08       47.69      3.04 o 
  -4  -4  11      221.99      236.39      7.36 o 
  -3  -4  11        3.28        4.21      1.70 o 
  -2  -4  11       79.08       68.38      3.03 o 
  -1  -4  11       58.35       56.90      4.10 o 
   0  -4  11      906.57      946.37     15.45 o 
   1  -4  11     1294.88     1293.94     41.25 o 
   2  -4  11        3.25        1.79      1.47 o 
   3  -4  11        3.54        0.13      1.46 o 
   4  -4  11       52.20       48.18      3.11 o 
   5  -4  11      102.37       87.53      3.95 o 
   6  -4  11      492.02      472.41     12.51 o 
   7  -4  11        9.44       10.92      3.51 o 
  -7  -3  11        7.56        1.44      3.53 o 
  -6  -3  11       91.10      100.91      4.70 o 
  -5  -3  11      194.57      191.84      5.48 o 
  -4  -3  11      169.13      160.56      4.76 o 
  -3  -3  11      325.73      327.42      7.14 o 
  -2  -3  11      786.55      788.51     13.29 o 
  -1  -3  11      626.88      590.79     17.94 o 
   0  -3  11       75.43       72.91      2.85 o 
   1  -3  11      803.40      812.30     12.96 o 
   2  -3  11      378.31      387.24      6.62 o 
   3  -3  11       59.72       53.59      2.02 o 
   4  -3  11       49.41       48.22      2.47 o 
   5  -3  11       58.89       42.28      2.59 o 
   6  -3  11        0.30       -1.78      1.68 o 
   7  -3  11        6.31       10.04      2.43 o 
   8  -3  11      127.56      139.48      5.37 o 
  -7  -2  11       58.44       62.25      5.21 o 
  -6  -2  11       37.12       37.04      2.70 o 
  -5  -2  11      391.22      379.04      8.09 o 
  -4  -2  11        2.78        2.04      1.46 o 
  -3  -2  11        1.35        0.33      1.21 o 
  -2  -2  11      966.27     1045.93     19.77 o 
  -1  -2  11      257.85      256.36      4.19 o 
   0  -2  11      833.35      833.82     10.49 o 
   1  -2  11      665.82      618.92      8.15 o 
   2  -2  11       32.32       36.78      1.80 o 
   3  -2  11        2.34        1.12      0.87 o 
   4  -2  11       12.03       11.58      1.65 o 
   5  -2  11      253.43      252.97      6.07 o 
   6  -2  11      105.44      111.20      4.08 o 
   7  -2  11      242.85      250.75      6.76 o 
   8  -2  11       18.27       17.68      2.86 o 
  -7  -1  11      319.08      333.96     11.62 o 
  -6  -1  11       23.11       37.33      2.97 o 
  -5  -1  11      112.11      110.38      3.81 o 
  -4  -1  11     2138.52     2193.42     25.67 o 
  -3  -1  11      610.49      611.46      8.37 o 
  -2  -1  11      516.02      500.31      6.96 o 
  -1  -1  11      612.84      677.44      8.76 o 
   0  -1  11     1423.63     1525.76     17.80 o 
   1  -1  11        1.31        1.64      0.69 o 
   2  -1  11        3.46        1.43      0.68 o 
   3  -1  11      484.74      479.02      6.66 o 
   4  -1  11       34.41       45.07      2.23 o 
   5  -1  11      272.33      286.89      6.48 o 
   6  -1  11      149.93      142.14      4.57 o 
   7  -1  11        5.64        6.39      2.17 o 
   8  -1  11       87.56       91.16      6.33 o 
  -7   0  11        0.07       -4.00      2.92 o 
  -6   0  11       31.96       34.09      4.67 o 
  -5   0  11       90.17       82.26      3.26 o 
  -4   0  11     1017.26      952.27     31.58 o 
  -3   0  11     3544.61     3586.76     49.47 o 
  -2   0  11        4.58        6.93      2.54 o 
  -1   0  11     1670.75     1862.20     51.08 o 
   0   0  11       63.42       57.42      1.58 o 
   1   0  11     2112.87     2122.44     24.18 o 
   2   0  11      420.51      404.93      5.69 o 
   3   0  11       63.47       57.27      1.73 o 
   4   0  11       51.94       42.34      3.05 o 
   5   0  11       23.47       18.53      2.07 o 
   6   0  11        1.57        0.30      1.59 o 
   7   0  11       23.67       21.30      2.66 o 
   8   0  11       74.39       78.69      6.01 o 
  -7   1  11        7.60        3.39      3.33 o 
  -6   1  11        1.22        2.35      2.65 o 
  -5   1  11      328.72      325.76     10.04 o 
  -4   1  11       36.26       33.32      1.70 o 
  -3   1  11      225.86      249.30      4.28 o 
  -2   1  11        3.88        1.93      0.82 o 
  -1   1  11      667.04      691.49      8.79 o 
   0   1  11     2487.09     2693.73     30.24 o 
   1   1  11      721.39      700.50      9.31 o 
   2   1  11       14.35       14.15      1.00 o 
   3   1  11     1632.38     1694.96     20.60 o 
   4   1  11        7.69        9.16      2.63 o 
   5   1  11       25.62       26.14      2.09 o 
   6   1  11      139.86      146.62      5.66 o 
   7   1  11        0.31       -1.79      1.84 o 
   8   1  11       24.29       18.81      2.84 o 
  -7   2  11       36.54       37.42      5.01 o 
  -6   2  11       90.29       92.59      5.58 o 
  -5   2  11      717.08      415.46     11.42 o 
  -4   2  11       47.93       49.43      2.52 o 
  -3   2  11       10.02        7.03      1.50 o 
  -2   2  11      261.38      264.37      5.59 o 
  -1   2  11       11.22       13.00      2.18 o 
   0   2  11      324.73      333.47      6.35 o 
   1   2  11       28.46       23.29      1.60 o 
   2   2  11      356.27      371.62      7.84 o 
   3   2  11      482.30      448.87      6.38 o 
   4   2  11       22.80       22.14      1.43 o 
   5   2  11       21.09       16.20      3.56 o 
   6   2  11       95.93       91.89      3.63 o 
   7   2  11        8.12        6.51      3.04 o 
   8   2  11        0.06       -1.48      2.20 o 
  -7   3  11       97.13       78.14      5.78 o 
  -6   3  11       86.21       94.03      5.91 o 
  -5   3  11        3.88        0.68      1.74 o 
  -4   3  11      531.89      538.10     12.19 o 
  -3   3  11      254.48      247.65      5.72 o 
  -2   3  11        3.86        2.68      1.26 o 
  -1   3  11       53.51       52.24      2.35 o 
   0   3  11      123.60      117.97      3.40 o 
   1   3  11     1148.02     1130.52     19.15 o 
   2   3  11      795.03      784.86     12.62 o 
   3   3  11      115.44      111.29      3.35 o 
   4   3  11      251.76      223.69      4.12 o 
   5   3  11        3.97        3.12      1.16 o 
   6   3  11        7.51        0.97      2.35 o 
   7   3  11       78.03       81.49      3.80 o 
   8   3  11       63.62       58.75      3.86 o 
  -6   4  11        0.02       -0.81      3.19 o 
  -5   4  11      252.65      274.87     10.04 o 
  -4   4  11      131.67      131.03      4.32 o 
  -3   4  11       29.52       15.42      2.79 o 
  -2   4  11        5.15        6.42      1.59 o 
  -1   4  11      356.95      363.65     11.52 o 
   0   4  11      155.21      137.44      3.93 o 
   1   4  11        8.13        4.36      1.27 o 
   2   4  11        0.12        0.20      1.17 o 
   3   4  11      107.20      113.03      3.56 o 
   4   4  11      226.00      233.91      5.53 o 
   5   4  11        1.32        1.52      1.53 o 
   6   4  11        0.03       -1.71      2.42 o 
   7   4  11      151.14      165.92      7.69 o 
   8   4  11      528.37      525.48     15.72 o 
  -6   5  11       25.30       29.90      5.01 o 
  -5   5  11      272.02      273.46     10.31 o 
  -4   5  11        0.12        1.90      1.90 o 
  -3   5  11       15.93       14.63      2.81 o 
  -2   5  11      105.11       94.72      4.01 o 
  -1   5  11       80.77       89.91      3.37 o 
   0   5  11        8.97        5.93      1.61 o 
   1   5  11       25.14       29.52      2.14 o 
   2   5  11      203.90      196.81      5.08 o 
   3   5  11      134.61      129.45      4.01 o 
   4   5  11        0.17        1.60      1.53 o 
   5   5  11       32.47       34.96      3.54 o 
   6   5  11      127.38      134.21      6.35 o 
  -5   6  11        1.81       -0.44      3.43 o 
  -4   6  11        0.94       -0.97      2.86 o 
  -3   6  11      119.18      127.49      4.55 o 
  -2   6  11       66.57       63.82      3.18 o 
  -1   6  11        0.09        1.93      1.65 o 
   0   6  11      405.72      405.90      8.42 o 
   1   6  11      559.39      578.25     10.79 o 
   2   6  11      261.76      263.64      6.32 o 
   3   6  11       88.61       81.80      3.42 o 
   4   6  11       83.06       72.03      3.35 o 
   5   6  11       48.09       44.34      4.00 o 
   6   6  11       16.81       19.62      3.90 o 
  -4   7  11       13.18       10.95      3.83 o 
  -3   7  11       67.00       65.21      6.05 o 
  -2   7  11       54.52       54.74      3.29 o 
  -1   7  11      402.35      397.75      8.72 o 
   0   7  11      249.99      251.50      6.46 o 
   1   7  11       17.17       16.28      2.74 o 
   2   7  11       15.28       18.25      7.27 o 
   3   7  11        3.20        0.55      1.87 o 
   4   7  11       44.23       46.43      4.30 o 
   5   7  11      194.85      219.84      8.90 o 
  -2   8  11       91.73       91.47      4.16 o 
  -1   8  11       19.53       19.29      4.32 o 
   0   8  11       93.40       91.39      4.03 o 
   1   8  11        3.64       -0.91      3.12 o 
   2   8  11      338.75      326.20     11.62 o 
   3   8  11      818.07      818.52     21.60 o 
   4   8  11        0.73        3.43      3.53 o 
  -3  -7  12       28.06       36.43      3.80 o 
  -2  -7  12        2.62        2.61      2.38 o 
  -1  -7  12        9.35       10.33      2.51 o 
   0  -7  12       72.53       84.10      4.11 o 
   1  -7  12        0.12       -2.71      3.21 o 
   2  -7  12       43.44       42.26      5.44 o 
   3  -7  12       45.06       43.34      4.70 o 
   4  -7  12       20.58       25.67      4.64 o 
  -4  -6  12        0.14       -0.96      2.10 o 
  -3  -6  12       86.45       84.37      4.10 o 
  -2  -6  12        1.42        1.14      1.92 o 
  -1  -6  12       11.45       11.24      2.28 o 
   0  -6  12       11.76       10.43      2.36 o 
   1  -6  12      160.48      158.38      5.13 o 
   2  -6  12       10.79        6.38      4.45 o 
   3  -6  12        0.20       -1.68      2.69 o 
   4  -6  12       54.93       50.29      4.67 o 
   5  -6  12       48.32       50.02      4.70 o 
  -5  -5  12        0.00        0.82      2.28 o 
  -4  -5  12        0.04        1.91      2.37 o 
  -3  -5  12       15.97       17.94      4.47 o 
  -2  -5  12      118.85      108.18      4.18 o 
  -1  -5  12       46.67       40.75      2.65 o 
   0  -5  12      306.33      312.36      7.27 o 
   1  -5  12     1559.24     1612.26     65.07 o 
   2  -5  12       33.57        6.92      2.55 o 
   3  -5  12        0.01       -0.07      2.28 o 
   4  -5  12       22.36       29.53      4.10 o 
   5  -5  12       21.43       23.70      5.91 o 
   6  -5  12      151.69      159.59      5.48 o 
  -6  -4  12       10.41        8.78      2.70 o 
  -5  -4  12        4.63        6.15      2.21 o 
  -4  -4  12       40.98       43.71      2.86 o 
  -3  -4  12      129.92      120.87      4.24 o 
  -2  -4  12        0.78       -0.19      1.58 o 
  -1  -4  12     1019.31     1051.17     20.53 o 
   0  -4  12     1539.10     1555.12     23.67 o 
   1  -4  12      207.93      216.62      5.38 o 
   2  -4  12     1077.37      998.08     39.67 o 
   3  -4  12       11.20       14.58      5.31 o 
   4  -4  12        3.63        0.96      1.48 o 
   5  -4  12       10.04       14.41      3.26 o 
   6  -4  12       77.68       72.55      3.61 o 
   7  -4  12        8.82        6.68      2.52 o 
  -6  -3  12        6.18        3.91      2.26 o 
  -5  -3  12      194.30      185.77      5.54 o 
  -4  -3  12       13.64       10.40      2.04 o 
  -3  -3  12      292.76      288.70      8.25 o 
  -2  -3  12      426.20      443.81      8.72 o 
  -1  -3  12      585.29      590.00     10.53 o 
   0  -3  12      532.09      514.71      9.34 o 
   1  -3  12       94.25       82.62      2.98 o 
   2  -3  12      218.42      208.67      4.45 o 
   3  -3  12      357.68      356.32      5.64 o 
   4  -3  12      367.31      343.72     10.72 o 
   5  -3  12       17.66       13.50      4.10 o 
   6  -3  12      205.68      222.78      9.15 o 
   7  -3  12        7.80        8.99      2.37 o 
   8  -3  12      106.72      115.72      4.91 o 
  -7  -2  12       57.58       68.50      5.54 o 
  -6  -2  12        1.76        4.11      2.05 o 
  -5  -2  12      218.96      221.93      5.87 o 
  -4  -2  12        4.67        5.38      1.60 o 
  -3  -2  12      178.82      194.01      5.01 o 
  -2  -2  12       37.38       33.47      2.12 o 
  -1  -2  12       89.92       90.72      4.07 o 
   0  -2  12     1428.50     1453.90     21.10 o 
   1  -2  12      170.72      158.67      4.62 o 
   2  -2  12        1.03        0.05      0.80 o 
   3  -2  12      175.35      193.57      3.64 o 
   4  -2  12      516.84      526.48      9.70 o 
   5  -2  12        8.68        6.07      1.72 o 
   6  -2  12      139.64      152.84      5.07 o 
   7  -2  12       23.29       20.04      2.72 o 
   8  -2  12        0.30        2.21      2.40 o 
  -7  -1  12       79.21      102.53      6.42 o 
  -6  -1  12       93.56       97.98      3.99 o 
  -5  -1  12      211.87      213.70      5.56 o 
  -4  -1  12       27.67       29.92      2.19 o 
  -3  -1  12        3.43        2.04      1.04 o 
  -2  -1  12      726.18      762.57      9.94 o 
  -1  -1  12        6.89       10.06      1.63 o 
   0  -1  12       75.77       50.76      1.65 o 
   1  -1  12       85.96       85.10      2.57 o 
   2  -1  12       54.76       59.92      2.23 o 
   3  -1  12      289.97      276.07      5.48 o 
   4  -1  12      460.73      445.46      8.44 o 
   5  -1  12       43.47       38.49      2.37 o 
   6  -1  12       68.24       59.71      2.94 o 
   7  -1  12      119.93      131.58      6.60 o 
   8  -1  12        7.80        5.13      2.58 o 
  -6   0  12        3.40        3.46      2.59 o 
  -5   0  12       14.55       16.93      1.99 o 
  -4   0  12     1013.86      999.15     12.84 o 
  -3   0  12       18.69       22.78      2.45 o 
  -2   0  12       11.50       14.58      2.57 o 
  -1   0  12       28.43       40.15      3.72 o 
   0   0  12      317.75      318.16      4.75 o 
   1   0  12       32.00       33.65      2.70 o 
   2   0  12       18.76        9.26      2.38 o 
   3   0  12     1246.50     1298.24     15.62 o 
   4   0  12       10.88        8.95      1.71 o 
   5   0  12      159.17      163.55      4.72 o 
   6   0  12      456.70      484.12      9.71 o 
   7   0  12      229.57      233.26      6.36 o 
   8   0  12      161.65      162.24      5.58 o 
  -7   1  12       65.93       71.25      5.38 o 
  -6   1  12        9.82        8.47      3.09 o 
  -5   1  12      155.51      140.32      8.31 o 
  -4   1  12       81.93       81.84      3.23 o 
  -3   1  12        9.89        6.79      1.68 o 
  -2   1  12       27.47       21.64      1.91 o 
  -1   1  12      370.19      392.21      5.58 o 
   0   1  12      125.61      146.23      2.67 o 
   1   1  12      202.36      194.34      4.39 o 
   2   1  12      861.42      864.62     10.77 o 
   3   1  12       11.45       10.22      1.76 o 
   4   1  12     1270.34     1291.14     15.70 o 
   5   1  12      323.06      310.01      9.74 o 
   6   1  12      904.11      899.87     15.34 o 
   7   1  12        7.82        2.87      2.05 o 
   8   1  12       65.76       60.56      3.55 o 
  -7   2  12      133.01      140.73      7.26 o 
  -6   2  12       40.46       36.55      4.10 o 
  -5   2  12        0.03        0.06      1.74 o 
  -4   2  12       46.09       42.25      2.65 o 
  -3   2  12        0.97        0.51      1.37 o 
  -2   2  12      677.67      698.94     11.68 o 
  -1   2  12        1.56        2.25      1.18 o 
   0   2  12     1396.50     1387.42     20.45 o 
   1   2  12      189.38      203.97      5.36 o 
   2   2  12      311.50      297.07      5.98 o 
   3   2  12        2.31        2.85      1.56 o 
   4   2  12      525.57      488.26      7.51 o 
   5   2  12       44.96       40.18      2.22 o 
   6   2  12      342.75      352.77     11.46 o 
   7   2  12      343.57      363.03      8.50 o 
   8   2  12       17.18       16.62      2.86 o 
  -6   3  12       11.36       10.58      3.73 o 
  -5   3  12       26.27       13.89      8.48 o 
  -4   3  12       31.66       33.66      2.50 o 
  -3   3  12       14.01       12.15      2.08 o 
  -2   3  12      233.77      220.35      5.27 o 
  -1   3  12      497.26      502.24     12.23 o 
   0   3  12       83.35       87.52      3.07 o 
   1   3  12      287.36      301.86      6.22 o 
   2   3  12       10.55        8.73      1.44 o 
   3   3  12      212.36      202.87      4.87 o 
   4   3  12      599.09      600.74     10.54 o 
   5   3  12        9.35        8.77      3.49 o 
   6   3  12      113.94      110.72      3.92 o 
   7   3  12       83.43       81.73      3.89 o 
   8   3  12        7.57        4.80      2.62 o 
  -6   4  12      145.89      142.44      7.46 o 
  -5   4  12        4.26        5.44      3.23 o 
  -4   4  12        0.03        0.46      1.80 o 
  -3   4  12       14.12       10.43      2.81 o 
  -2   4  12      429.17      445.16      8.69 o 
  -1   4  12        2.95        6.50      2.54 o 
   0   4  12      229.54      237.86      5.61 o 
   1   4  12      669.21      651.06     11.25 o 
   2   4  12       30.78       32.78      2.82 o 
   3   4  12       10.73       14.20      1.82 o 
   4   4  12       28.60       26.49      2.08 o 
   5   4  12      472.50      460.91      9.04 o 
   6   4  12       41.97       49.28      4.10 o 
   7   4  12      113.29      117.28      6.72 o 
  -5   5  12       67.20       75.18      5.44 o 
  -4   5  12       69.49       69.37      3.43 o 
  -3   5  12       10.49        9.49      3.24 o 
  -2   5  12       50.35       52.67      2.87 o 
  -1   5  12      223.27      218.24      5.52 o 
   0   5  12      296.36      295.38      8.36 o 
   1   5  12        5.10        3.20      1.44 o 
   2   5  12        1.95        3.59      2.00 o 
   3   5  12       22.20       18.80      2.17 o 
   4   5  12       34.75       41.55      2.53 o 
   5   5  12        1.01        2.14      1.76 o 
   6   5  12       33.50       38.63      4.70 o 
   7   5  12       64.43       59.26      5.71 o 
  -5   6  12       22.83       22.27      4.57 o 
  -4   6  12       17.22       14.11      2.58 o 
  -3   6  12        5.25        4.89      2.04 o 
  -2   6  12       81.44       86.46      3.66 o 
  -1   6  12       66.47       65.40      4.99 o 
   0   6  12       41.73       39.24      2.66 o 
   1   6  12      310.99      317.90      7.24 o 
   2   6  12       10.40        5.98      1.78 o 
   3   6  12        3.24        0.84      1.74 o 
   4   6  12       60.03       51.95      2.99 o 
   5   6  12       35.50       38.73      3.78 o 
   6   6  12        0.03        1.31      2.75 o 
  -3   7  12        4.99        3.27      2.40 o 
  -2   7  12       13.39       15.62      2.65 o 
  -1   7  12       96.00       95.56      4.02 o 
   0   7  12        3.25        3.08      1.98 o 
   1   7  12       64.44       66.19      3.39 o 
   2   7  12        4.72        2.95      2.01 o 
   3   7  12       34.41       33.78      3.04 o 
   4   7  12        1.28       -2.86      2.82 o 
   5   7  12       47.83       51.10      4.64 o 
  -2   8  12        0.00        1.69      2.57 o 
  -1   8  12        0.53       -1.73      2.74 o 
   0   8  12        1.86        0.50      2.21 o 
   1   8  12        0.11       -1.34      3.09 o 
   2   8  12      215.45      184.03      8.57 o 
   3   8  12       16.19       10.95      3.93 o 
  -2  -7  13       39.41       46.48      4.07 o 
  -1  -7  13       22.87       22.98      3.22 o 
   0  -7  13       26.12       33.28      3.54 o 
   1  -7  13       64.60       62.45      3.86 o 
   2  -7  13        0.19       -0.34      3.19 o 
   3  -7  13       50.64       40.75      4.74 o 
  -4  -6  13        6.91        4.69      3.54 o 
  -3  -6  13      121.03      117.33      4.82 o 
  -2  -6  13       52.80       45.64      3.21 o 
  -1  -6  13       12.62       10.72      2.47 o 
   0  -6  13       14.15       12.03      2.40 o 
   1  -6  13       33.02       43.45      6.45 o 
   3  -6  13       72.60       65.71      4.94 o 
   4  -6  13      221.08      240.13      9.68 o 
   5  -6  13        9.25        6.65      3.83 o 
  -5  -5  13       32.38       41.15      3.88 o 
  -4  -5  13        3.09        1.81      2.16 o 
  -3  -5  13      153.62      146.68      5.04 o 
  -2  -5  13      356.45      347.44      8.17 o 
  -1  -5  13       35.52       29.18      4.01 o 
   0  -5  13       24.18       29.71      3.86 o 
   1  -5  13        2.66        2.61      1.82 o 
   2  -5  13      318.43      307.12     10.62 o 
   3  -5  13      119.62      109.28      5.71 o 
   4  -5  13       52.33       42.63      4.17 o 
   5  -5  13       50.25       48.35      3.21 o 
   6  -5  13       30.09       33.82      3.52 o 
  -5  -4  13        1.42        3.61      2.67 o 
  -4  -4  13      105.68      105.73      6.33 o 
  -3  -4  13       12.50       11.72      3.11 o 
  -2  -4  13       53.25       50.93      2.92 o 
  -1  -4  13      272.37      269.25      6.52 o 
   0  -4  13     1378.18     1429.91     47.49 o 
   1  -4  13      927.77      932.71     15.91 o 
   2  -4  13        1.81       -0.14      1.43 o 
   3  -4  13      131.71      127.66      4.01 o 
   4  -4  13       31.11       34.53      5.49 o 
   5  -4  13       36.91       39.61      2.77 o 
   6  -4  13        0.31        2.72      2.16 o 
   7  -4  13       14.70       13.99      3.23 o 
  -6  -3  13        4.12        5.82      2.42 o 
  -5  -3  13      132.47      144.35      4.97 o 
  -4  -3  13       31.87       33.47      2.54 o 
  -3  -3  13      325.10      317.67      7.23 o 
  -2  -3  13      744.43      747.47     12.98 o 
  -1  -3  13      377.78      375.95      7.73 o 
   0  -3  13       50.54       49.82      2.54 o 
   1  -3  13       16.75       18.50      2.20 o 
   2  -3  13      107.74       97.67      3.20 o 
   3  -3  13       53.53       57.22      2.08 o 
   4  -3  13      217.54      198.20      5.22 o 
   5  -3  13        4.76        3.95      1.81 o 
   6  -3  13       74.75       75.38      3.61 o 
   7  -3  13       71.48       82.40      4.14 o 
  -6  -2  13       42.16       45.39      3.37 o 
  -5  -2  13       83.65       81.49      3.66 o 
  -4  -2  13      172.14      168.12      4.88 o 
  -3  -2  13      618.14      612.15     11.72 o 
  -2  -2  13       55.30       55.62      2.63 o 
  -1  -2  13      106.05      109.60      2.64 o 
   0  -2  13       94.18       94.78      2.42 o 
   1  -2  13       90.92       97.52      2.48 o 
   3  -2  13     1072.75     1052.18     13.24 o 
   4  -2  13        5.39        5.14      2.35 o 
   5  -2  13        8.83        4.94      1.69 o 
   6  -2  13        3.56        0.10      1.72 o 
   7  -2  13       70.16       68.98      3.66 o 
   8  -2  13       13.97       11.56      2.99 o 
  -6  -1  13       38.75       48.65      3.21 o 
  -5  -1  13      207.75      220.28      5.75 o 
  -4  -1  13        3.06        6.28      1.72 o 
  -3  -1  13      406.41      410.77      7.35 o 
  -2  -1  13       29.12       26.39      1.48 o 
  -1  -1  13        1.24        1.35      0.89 o 
   0  -1  13      257.34      274.16      4.47 o 
   1  -1  13       36.82       30.53      2.29 o 
   2  -1  13        1.38        0.82      0.82 o 
   3  -1  13       47.25       39.29      2.97 o 
   4  -1  13      226.39      200.25      6.82 o 
   5  -1  13      101.31      107.33      3.76 o 
   6  -1  13      194.30      206.47      5.68 o 
   7  -1  13        0.00       -0.73      2.05 o 
   8  -1  13       74.15       87.71      4.36 o 
  -5   0  13       43.16       48.45      2.71 o 
  -4   0  13       79.85       69.69      2.96 o 
  -3   0  13      113.96      110.17      8.09 o 
  -2   0  13       58.27       51.87      2.19 o 
  -1   0  13       49.24       49.71      1.65 o 
   0   0  13       16.16       13.48      2.84 o 
   1   0  13      162.38      175.19      5.81 o 
   2   0  13      252.47      242.17      4.08 o 
   3   0  13       13.92       12.17      3.00 o 
   4   0  13      129.08      130.23      3.15 o 
   5   0  13       56.72       56.50      2.79 o 
   6   0  13      137.38      143.79      5.73 o 
   7   0  13       67.24       69.27      3.48 o 
   8   0  13      310.27      317.06      8.17 o 
  -6   1  13       16.97       18.85      3.66 o 
  -5   1  13       41.22       42.13      2.71 o 
  -4   1  13       46.13       40.70      2.52 o 
  -3   1  13      360.33      368.05      7.40 o 
  -2   1  13      137.81      130.11      3.79 o 
  -1   1  13        9.94        6.32      1.58 o 
   0   1  13        2.06        2.70      1.11 o 
   1   1  13      125.46      122.59      4.25 o 
   2   1  13      124.16      120.08      2.56 o 
   3   1  13      307.20      299.78      4.83 o 
   4   1  13        0.63        2.42      1.07 o 
   5   1  13        0.66       -0.52      1.26 o 
   6   1  13      202.31      216.68      5.83 o 
   7   1  13       18.17       15.76      3.31 o 
   8   1  13       10.58        5.49      2.37 o 
  -6   2  13        0.25       -1.24      3.02 o 
  -5   2  13       80.10       80.69      3.60 o 
  -4   2  13      195.91      198.88      5.25 o 
  -3   2  13       74.29       72.12      3.03 o 
  -2   2  13      636.41      649.43     11.20 o 
  -1   2  13       25.32       22.98      2.05 o 
   0   2  13       23.09       27.64      1.83 o 
   1   2  13      179.76      152.20      3.93 o 
   2   2  13      132.78      130.47      3.68 o 
   3   2  13       20.40       21.66      3.71 o 
   4   2  13      113.47      111.16      3.49 o 
   5   2  13        0.87       -0.81      1.40 o 
   6   2  13       19.62       14.18      3.02 o 
   7   2  13       68.60       71.39      3.61 o 
   8   2  13       87.76       91.69      4.39 o 
  -6   3  13       63.17       58.49      4.90 o 
  -5   3  13       20.67       18.12      2.60 o 
  -4   3  13      221.14      211.43      5.52 o 
  -3   3  13       11.94        6.77      2.74 o 
  -2   3  13       61.49       53.35      2.71 o 
  -1   3  13      345.51      346.32      7.17 o 
   0   3  13      402.18      393.70      7.72 o 
   1   3  13      241.12      240.67     12.13 o 
   2   3  13       14.02       14.95      2.49 o 
   3   3  13      352.57      344.10      7.03 o 
   4   3  13      408.91      418.96      8.21 o 
   5   3  13      239.38      247.33     11.69 o 
   6   3  13      114.35      108.27      5.78 o 
   7   3  13        1.74        3.83      3.46 o 
   8   3  13       33.56       28.25      4.74 o 
  -6   4  13       39.89       37.19      5.38 o 
  -5   4  13        2.63        0.10      2.99 o 
  -4   4  13       10.62        9.34      2.91 o 
  -3   4  13        0.07        0.84      1.65 o 
  -2   4  13      309.23      320.21      9.49 o 
  -1   4  13       27.80       27.87      2.22 o 
   0   4  13       56.04       49.46      2.51 o 
   1   4  13       41.07       35.45      2.22 o 
   2   4  13       59.21       56.86      2.72 o 
   3   4  13       67.24       67.42      2.92 o 
   4   4  13       22.41       19.81      2.13 o 
   5   4  13        2.60        2.42      1.70 o 
   6   4  13       25.08       21.33      3.70 o 
   7   4  13      527.76      550.88     16.33 o 
  -5   5  13        0.03        1.85      3.53 o 
  -4   5  13        7.79        6.34      2.17 o 
  -3   5  13       52.63       57.19      3.21 o 
  -2   5  13      150.74      154.12      4.82 o 
  -1   5  13       61.20       59.34      3.07 o 
   0   5  13        6.97        4.95      1.62 o 
   1   5  13      341.68      338.25      7.38 o 
   2   5  13        0.06       -0.04      1.44 o 
   3   5  13       86.70       82.27      3.35 o 
   4   5  13      110.34      110.54      3.99 o 
   5   5  13      455.24      474.27      9.63 o 
   6   5  13      129.59      126.99      6.48 o 
   7   5  13       17.83        4.37      4.33 o 
  -4   6  13        4.59        2.75      2.53 o 
  -3   6  13       27.54       25.56      2.90 o 
  -2   6  13      116.87      111.12      5.51 o 
  -1   6  13      324.87      326.39      7.61 o 
   0   6  13      103.61       88.69      3.75 o 
   1   6  13      203.82      197.24      5.54 o 
   2   6  13       40.43       38.56      2.69 o 
   3   6  13      177.89      174.73      5.22 o 
   4   6  13      196.35      207.45      5.94 o 
   5   6  13        9.10        8.67      4.38 o 
  -3   7  13       48.62       55.11      3.53 o 
  -2   7  13        5.78        4.50      2.42 o 
  -1   7  13       66.61       65.36      3.68 o 
   0   7  13        6.31        3.93      2.14 o 
   1   7  13        0.56        0.09      2.00 o 
   2   7  13      196.40      184.60      5.60 o 
   3   7  13       88.18       77.36      3.75 o 
   4   7  13        0.00       -2.89      2.89 o 
   5   7  13        4.34       12.30      3.66 o 
  -1   8  13        0.01       -0.58      2.43 o 
   0   8  13       36.42       41.68      3.12 o 
   1   8  13        0.56        1.12      2.36 o 
   2   8  13      114.53      114.82      6.79 o 
   3   8  13       46.13       43.20      4.87 o 
  -1  -7  14      109.88      132.22      5.35 o 
   0  -7  14       34.30       40.76      6.11 o 
   1  -7  14       10.63        3.06      2.74 o 
   2  -7  14       71.28       81.43      6.25 o 
  -3  -6  14       35.38       53.45      3.65 o 
  -2  -6  14        8.02        5.66      2.53 o 
  -1  -6  14       96.29      106.89      4.54 o 
   0  -6  14       36.28       41.09      3.11 o 
   1  -6  14        2.83        4.70      4.20 o 
   2  -6  14       23.99       24.05      4.33 o 
   4  -6  14        1.14        2.32      3.23 o 
  -4  -5  14        3.28        4.60      2.32 o 
  -3  -5  14       59.83       52.59      3.37 o 
  -2  -5  14       34.62       28.50      3.06 o 
  -1  -5  14       84.12       93.31      4.00 o 
   0  -5  14        0.22       -0.06      2.75 o 
   1  -5  14        2.60        1.77      1.81 o 
   3  -5  14       12.45        6.62      2.99 o 
   4  -5  14      117.69      131.39      6.72 o 
   5  -5  14       63.34       60.00      4.94 o 
   6  -5  14        6.99       10.06      4.87 o 
  -5  -4  14       68.60       83.99      6.00 o 
  -4  -4  14       10.27       15.01      2.50 o 
  -3  -4  14        7.73        9.48      2.10 o 
  -2  -4  14       88.75       84.57      3.68 o 
  -1  -4  14        2.84        0.28      1.72 o 
   0  -4  14        1.09        1.46      2.27 o 
   1  -4  14       29.68       23.99      4.77 o 
   2  -4  14      327.40       51.03      3.76 o 
   3  -4  14        3.55        0.71      2.08 o 
   4  -4  14       20.59       16.44      4.06 o 
   5  -4  14       43.67       36.92      2.78 o 
   6  -4  14        3.27        2.72      2.24 o 
  -6  -3  14        4.45        2.92      2.74 o 
  -5  -3  14       97.76      102.82      4.30 o 
  -4  -3  14       41.85       38.37      3.58 o 
  -3  -3  14      111.77      114.47      4.10 o 
  -2  -3  14      583.28      631.55     11.57 o 
  -1  -3  14      460.09      461.10      9.05 o 
   0  -3  14       65.35       70.12      3.02 o 
   1  -3  14      117.72      118.52      3.76 o 
   2  -3  14      614.68      580.41     10.20 o 
   3  -3  14      379.53      376.55      6.08 o 
   4  -3  14       15.88       15.12      2.03 o 
   5  -3  14      357.64      377.86      8.35 o 
   6  -3  14        0.02        0.95      1.77 o 
   7  -3  14       11.23        5.67      2.91 o 
  -6  -2  14        4.32        4.48      2.35 o 
  -5  -2  14      107.89      100.97      4.11 o 
  -4  -2  14      741.09      785.21     13.88 o 
  -3  -2  14        1.53        2.05      1.62 o 
  -2  -2  14       15.39       10.48      4.03 o 
  -1  -2  14       83.04       90.02     13.24 o 
   0  -2  14      163.22      162.48      3.39 o 
   1  -2  14      547.25      562.77      7.92 o 
   2  -2  14     1559.21      800.55     18.01 o 
   3  -2  14        0.03        1.89      1.27 o 
   4  -2  14       12.81        9.59      3.96 o 
   5  -2  14      338.75      335.49      7.53 o 
   6  -2  14      296.07      280.90      7.09 o 
   7  -2  14       37.02       35.19      5.41 o 
  -6  -1  14      419.68      427.18     12.93 o 
  -5  -1  14      249.74      261.16      9.31 o 
  -4  -1  14       74.46       72.80      3.23 o 
  -3  -1  14        0.16       -0.37      1.35 o 
  -2  -1  14        0.22        1.28      1.01 o 
  -1  -1  14     1215.79     1269.67     15.50 o 
   0  -1  14      691.93      676.98     11.84 o 
   1  -1  14      546.73      530.83     20.73 o 
   2  -1  14      748.28      799.15     12.83 o 
   3  -1  14      325.39      301.33      5.24 o 
   4  -1  14       33.68       30.17      2.99 o 
   5  -1  14      304.30      301.60      6.94 o 
   6  -1  14       75.15       82.99      4.30 o 
   7  -1  14        0.62        0.64      2.72 o 
   8  -1  14       87.00       96.01      4.61 o 
  -6   0  14        0.00       -1.08      3.23 o 
  -5   0  14      121.78      106.70      5.58 o 
  -4   0  14      396.24      388.65      7.84 o 
  -3   0  14      251.41      236.74     13.62 o 
  -1   0  14      492.89      479.19      8.61 o 
   0   0  14      263.66      271.99      6.08 o 
   1   0  14     1066.36     1039.57     21.16 o 
   2   0  14      109.30      104.91      2.50 o 
   3   0  14     1074.31     1123.55     13.99 o 
   4   0  14       90.93       81.11      2.35 o 
   5   0  14       28.38        4.17      2.35 o 
   6   0  14      363.77      389.02      8.59 o 
   7   0  14       12.87        8.59      2.43 o 
   8   0  14        1.84        4.16      2.57 o 
  -5   1  14      132.09      128.69      4.37 o 
  -4   1  14      177.14      181.94      5.01 o 
  -3   1  14      478.10      495.62      9.35 o 
  -2   1  14       91.62       95.62      3.31 o 
  -1   1  14      689.68      721.96     12.04 o 
   0   1  14      119.56      113.95      3.47 o 
   1   1  14      236.44      239.16      5.33 o 
   2   1  14      160.37      144.92      5.06 o 
   3   1  14        1.71        2.19      1.48 o 
   4   1  14      289.74      268.40      4.68 o 
   5   1  14       23.32       16.00      2.01 o 
   6   1  14       13.88       18.88      4.00 o 
   7   1  14       92.82       94.39      4.07 o 
   8   1  14        8.49        1.31      2.57 o 
  -6   2  14        0.64       -1.21      3.29 o 
  -5   2  14       28.02       27.06      6.13 o 
  -4   2  14        8.03        5.13      3.17 o 
  -3   2  14     1552.73     1567.55     51.37 o 
  -2   2  14        1.25        0.68      1.48 o 
  -1   2  14        0.13        1.53      1.46 o 
   0   2  14       69.20       83.16      3.09 o 
   1   2  14       63.64       67.54      2.69 o 
   2   2  14     1088.12     1068.41     16.65 o 
   3   2  14        3.33        3.21      1.38 o 
   4   2  14      545.77      583.10     10.36 o 
   5   2  14       20.67       19.55      3.16 o 
   6   2  14        0.19        2.55      2.65 o 
   7   2  14       62.29       62.28      5.34 o 
   8   2  14       13.53        2.18      4.03 o 
  -6   3  14       13.74       12.93      3.93 o 
  -5   3  14       50.10       45.97      2.93 o 
  -4   3  14        0.02       -0.07      1.83 o 
  -3   3  14        1.81        0.98      1.47 o 
  -2   3  14       13.19        9.90      1.87 o 
  -1   3  14      293.14      302.53      6.70 o 
   0   3  14     1836.81     1912.77     27.98 o 
   1   3  14      166.61      177.16      4.69 o 
   2   3  14      424.78      413.81     13.49 o 
   3   3  14       66.41       65.54      3.31 o 
   4   3  14      271.79      247.99      5.89 o 
   5   3  14      372.63      393.63      8.10 o 
   6   3  14        2.55       -0.27      2.59 o 
   7   3  14      146.57      154.06      7.93 o 
  -5   4  14        1.22        2.05      3.33 o 
  -4   4  14      251.19      276.77      8.28 o 
  -3   4  14        0.43       -0.72      1.73 o 
  -2   4  14      398.00      405.47      8.48 o 
  -1   4  14       97.46       97.70      3.62 o 
   0   4  14       36.33       35.96      2.50 o 
   1   4  14       19.18       16.01      2.03 o 
   2   4  14      110.70      101.15      3.60 o 
   3   4  14      423.20      375.95      7.85 o 
   4   4  14       12.51        9.05      2.20 o 
   5   4  14      148.18      145.50      4.68 o 
   6   4  14       86.37       89.26      5.54 o 
   7   4  14       91.12       95.91      6.42 o 
  -5   5  14        3.60        2.75      3.73 o 
  -4   5  14       17.41       17.23      2.71 o 
  -3   5  14       82.17       79.41      3.68 o 
  -2   5  14       18.97       17.69      6.62 o 
  -1   5  14       29.82       27.30      2.68 o 
   0   5  14      201.24      208.05      5.61 o 
   1   5  14      161.17      149.95      4.69 o 
   2   5  14        0.09        1.57      1.50 o 
   3   5  14       36.37       36.63      2.52 o 
   4   5  14        7.56        3.04      1.83 o 
   5   5  14      119.40      118.19      4.44 o 
   6   5  14        0.95        0.57      3.26 o 
  -4   6  14       10.75        9.73      2.68 o 
  -3   6  14       32.62       31.22      4.27 o 
  -2   6  14        1.38        1.17      1.95 o 
  -1   6  14       28.51       26.55      2.86 o 
   0   6  14        0.37       -1.00      1.80 o 
   1   6  14       65.99       61.61      3.24 o 
   2   6  14        0.40        1.85      1.88 o 
   3   6  14        7.35        7.59      2.16 o 
   4   6  14        7.98        7.03      2.30 o 
   5   6  14       37.20       39.81      3.11 o 
   6   6  14        2.85        6.82      3.53 o 
  -3   7  14       15.26       10.63      4.12 o 
  -2   7  14       30.24       25.69      8.13 o 
  -1   7  14        4.84        3.97      2.21 o 
   0   7  14        2.82        0.91      2.18 o 
   1   7  14       27.79       34.12      3.28 o 
   2   7  14        4.56        4.31      2.34 o 
   3   7  14       42.52       48.24      3.50 o 
   4   7  14       73.42       82.72      4.14 o 
   0   8  14        0.02       -1.82      2.43 o 
   1   8  14      102.48      109.14      5.46 o 
  -2  -6  15      290.57      329.85      8.56 o 
  -1  -6  15      102.03      124.23      5.01 o 
   0  -6  15       15.14       11.67      3.23 o 
   1  -6  15        9.41        6.60      3.19 o 
   2  -6  15       27.37       25.46      4.50 o 
   3  -6  15        1.75        1.04      3.09 o 
   4  -6  15      101.99      124.84      7.16 o 
  -4  -5  15      102.06      116.28      4.82 o 
  -3  -5  15       25.16       25.29      3.10 o 
  -2  -5  15       17.67       21.96      2.86 o 
  -1  -5  15       26.45       22.58      2.71 o 
   0  -5  15        0.26       -0.62      1.89 o 
   1  -5  15      250.18      271.72      6.88 o 
   2  -5  15      433.42      318.78     10.21 o 
   3  -5  15      188.98      193.33      8.20 o 
   4  -5  15       10.89        8.94      3.26 o 
   5  -5  15       67.11       76.76      5.68 o 
  -5  -4  15        6.66       12.43      2.71 o 
  -4  -4  15       11.86       11.72      2.69 o 
  -3  -4  15       34.34       37.77      3.30 o 
  -2  -4  15      132.61      128.10      4.54 o 
  -1  -4  15      281.50      287.64      6.98 o 
   0  -4  15      229.99      218.12      6.57 o 
   1  -4  15       17.62       17.62      6.20 o 
   2  -4  15        9.81        5.59      2.44 o 
   3  -4  15      156.38      150.74      6.72 o 
   4  -4  15       39.72       34.45      2.86 o 
   5  -4  15      328.24      353.47      8.27 o 
   6  -4  15        1.42       -0.62      2.32 o 
  -5  -3  15        6.41        2.46      2.32 o 
  -4  -3  15       10.60        8.31      2.34 o 
  -3  -3  15      455.88      432.88     17.37 o 
  -2  -3  15      189.23      159.37      4.85 o 
  -1  -3  15      697.68      675.09     12.13 o 
   0  -3  15      131.87      133.85      4.18 o 
   1  -3  15      798.74      802.67     14.66 o 
   2  -3  15        1.29        0.50      1.19 o 
   3  -3  15      219.44      205.89      6.13 o 
   4  -3  15        2.47        1.83      1.73 o 
   5  -3  15      110.83      112.99      4.22 o 
   6  -3  15       55.95       64.47      3.56 o 
   7  -3  15      130.30      121.58      4.95 o 
  -6  -2  15       63.86       56.20      4.94 o 
  -5  -2  15      297.53      318.34     11.05 o 
  -4  -2  15       30.04       29.42      3.11 o 
  -3  -2  15       15.93       24.32      5.21 o 
  -2  -2  15        3.40        3.80      1.69 o 
  -1  -2  15      173.26      172.99      4.70 o 
   0  -2  15      156.72      141.36      3.21 o 
   1  -2  15       30.95       35.79      1.71 o 
   3  -2  15        7.28        7.57      1.31 o 
   4  -2  15       65.84       63.12      3.73 o 
   5  -2  15      149.84      167.02      5.14 o 
   6  -2  15        0.11        2.33      2.15 o 
   7  -2  15       52.84       44.23      3.49 o 
  -6  -1  15       68.73       56.17      4.77 o 
  -5  -1  15       77.60       73.54      4.97 o 
  -4  -1  15        8.52        6.35      2.75 o 
  -3  -1  15      153.87      145.63      6.42 o 
  -2  -1  15        1.50        0.34      1.08 o 
  -1  -1  15       87.66      100.77      6.05 o 
   0  -1  15       10.53        8.19      2.70 o 
   1  -1  15      168.48      182.01      4.78 o 
   2  -1  15      142.56      138.52      3.12 o 
   3  -1  15      232.95      208.29      4.02 o 
   4  -1  15        3.62        0.82      1.83 o 
   5  -1  15      855.16      848.43     14.67 o 
   6  -1  15        2.72        0.62      1.91 o 
   7  -1  15       71.27       74.31      3.82 o 
  -6   0  15        0.52       -1.78      3.26 o 
  -4   0  15      179.83      184.46      5.07 o 
  -3   0  15        0.54       -0.96      1.47 o 
  -2   0  15       10.99        2.67      3.26 o 
  -1   0  15      601.67      593.27     14.34 o 
   0   0  15        0.02        2.88      1.31 o 
   1   0  15       35.50       36.78      4.96 o 
   2   0  15      443.17      437.46     10.78 o 
   3   0  15      140.34      132.77      3.07 o 
   4   0  15      305.35      317.02      5.49 o 
   5   0  15      234.21      231.97      7.86 o 
   6   0  15     1171.36     1214.41     19.98 o 
   7   0  15       23.52       20.64      2.82 o 
   8   0  15       37.77       36.13      4.77 o 
  -5   1  15       49.71       51.79      3.04 o 
  -4   1  15      223.87      224.86      5.81 o 
  -3   1  15       84.57       84.58      3.38 o 
  -2   1  15        1.71       -1.21      2.13 o 
  -1   1  15        0.42       -1.91      1.28 o 
   0   1  15      751.84      737.22     12.33 o 
   1   1  15      281.49      275.81      6.00 o 
   2   1  15      271.28      270.38      5.93 o 
   3   1  15      174.54      177.49      4.64 o 
   4   1  15     1458.72     1480.91     22.23 o 
   5   1  15      373.11      359.66     11.15 o 
   6   1  15       90.15       83.85      3.69 o 
   7   1  15        3.19        2.28      2.27 o 
   8   1  15       23.20       25.71      3.39 o 
  -6   2  15        0.64        2.25      3.80 o 
  -5   2  15       21.61       19.99      2.82 o 
  -4   2  15       10.49        7.31      2.65 o 
  -3   2  15      448.94      473.75      9.38 o 
  -2   2  15       69.22       64.63      2.95 o 
  -1   2  15      957.15     1018.93     16.40 o 
   0   2  15        2.44        1.00      1.26 o 
   1   2  15       12.46       10.27      1.70 o 
   2   2  15      744.95      716.63     12.21 o 
   3   2  15      657.37      670.70     11.86 o 
   4   2  15       46.31       43.76      2.45 o 
   5   2  15        0.20       -2.05      1.95 o 
   6   2  15      128.13      118.49      6.32 o 
   7   2  15        5.43        6.72      3.83 o 
  -5   3  15        0.15        1.28      2.35 o 
  -4   3  15       34.22       33.98      2.53 o 
  -3   3  15      115.03      120.50      4.25 o 
  -2   3  15       39.63       36.89      2.53 o 
  -1   3  15       64.76       58.00      2.91 o 
   0   3  15        9.14       14.56      5.32 o 
   1   3  15      253.88      246.12      5.89 o 
   2   3  15       63.87       62.98      3.41 o 
   3   3  15        5.43        6.33      1.60 o 
   4   3  15        1.15        2.92      1.55 o 
   5   3  15        1.26       -1.61      2.28 o 
   6   3  15      269.42      263.24      9.74 o 
   7   3  15       65.41       65.91      5.64 o 
  -5   4  15        5.06        4.13      3.53 o 
  -4   4  15        0.02       -3.06      2.07 o 
  -3   4  15      306.94      317.83      7.54 o 
  -2   4  15        1.16       -0.30      2.12 o 
  -1   4  15        2.48        4.00      1.68 o 
   0   4  15       51.96       55.14      2.87 o 
   1   4  15      261.06      255.65      6.20 o 
   2   4  15        0.30       -0.68      1.91 o 
   3   4  15       17.69       16.75      2.13 o 
   4   4  15      116.05      110.06      3.95 o 
   5   4  15      363.24      371.14      8.17 o 
   6   4  15        4.77        1.85      2.96 o 
   7   4  15        0.02        4.94      4.10 o 
  -4   5  15       92.26       93.36      4.26 o 
  -3   5  15      221.67      246.82      6.76 o 
  -2   5  15       39.98       42.87      5.43 o 
  -1   5  15      103.46       96.79      3.94 o 
   0   5  15      152.89      151.12      4.82 o 
   1   5  15       22.02       20.46      2.47 o 
   2   5  15       94.51       82.79      3.57 o 
   3   5  15      440.17      444.51      9.26 o 
   4   5  15        3.16        1.46      1.91 o 
   5   5  15       30.71       39.05      4.57 o 
   6   5  15        4.33        7.42      3.46 o 
  -3   6  15       60.96       65.03      3.68 o 
  -2   6  15        9.16        5.77      2.20 o 
  -1   6  15      181.59      186.12      5.74 o 
   0   6  15       96.73       90.58      3.96 o 
   1   6  15      254.19      265.00      6.86 o 
   2   6  15      100.27      100.35      4.14 o 
   3   6  15        0.34        0.11      1.91 o 
   4   6  15       18.93       26.18      3.05 o 
   5   6  15       67.70       65.68      3.62 o 
  -2   7  15      103.35      102.72      4.54 o 
  -1   7  15       11.04        5.87      2.55 o 
   0   7  15      135.81      136.53      5.02 o 
   1   7  15        0.33       -0.37      2.15 o 
   2   7  15       14.47       16.07      2.74 o 
   3   7  15       20.66       18.47      2.87 o 
   4   7  15       63.20       70.18      3.93 o 
  -2  -6  16       32.61       36.56      4.22 o 
  -1  -6  16       13.45       11.94      3.80 o 
   0  -6  16      107.31      125.74      4.99 o 
   1  -6  16        0.91       -1.60      2.22 o 
   2  -6  16        4.30        2.86      3.56 o 
   3  -6  16        4.46        3.23      3.49 o 
  -3  -5  16        4.63        3.65      2.42 o 
  -2  -5  16        0.21        0.10      2.23 o 
  -1  -5  16       74.87       71.10      3.70 o 
   0  -5  16       38.55       42.79      2.99 o 
   1  -5  16        0.63        1.47      2.08 o 
   2  -5  16       90.02       86.92      5.91 o 
   4  -5  16        0.32        0.47      3.09 o 
   5  -5  16      106.30      113.38      6.89 o 
  -4  -4  16        0.25       -2.08      2.62 o 
  -3  -4  16        0.22       -2.79      1.98 o 
  -2  -4  16      147.10      129.38      4.69 o 
  -1  -4  16       64.91       63.41      3.33 o 
   0  -4  16       18.79       19.37      3.21 o 
   1  -4  16       17.55       16.94      2.86 o 
   2  -4  16        1.74        4.04      1.94 o 
   3  -4  16      132.91      121.78      6.08 o 
   4  -4  16       47.08       36.11      3.96 o 
   5  -4  16       39.80       46.32      3.08 o 
   6  -4  16        3.91        2.99      2.47 o 
  -5  -3  16       19.62       18.24      4.27 o 
  -4  -3  16      103.97      112.10      6.85 o 
  -3  -3  16       50.36       45.49      3.26 o 
  -2  -3  16       21.89       15.97      4.03 o 
  -1  -3  16       36.26       28.99      2.59 o 
   0  -3  16        6.29        5.49      3.36 o 
   1  -3  16       62.50       63.58      4.69 o 
   2  -3  16        4.61        3.80      2.18 o 
   3  -3  16        3.96        3.44      1.74 o 
   4  -3  16       75.95       85.75      3.65 o 
   5  -3  16       83.55       85.17      3.79 o 
   6  -3  16      257.26      273.71      7.34 o 
  -5  -2  16       50.25       53.48      4.74 o 
  -4  -2  16       32.92       36.65      4.10 o 
  -3  -2  16        3.38        1.11      2.75 o 
  -2  -2  16        8.70        5.52      1.78 o 
  -1  -2  16        0.12        0.44      1.47 o 
   0  -2  16       37.00       35.33      2.27 o 
   1  -2  16      339.30      361.16      5.94 o 
   2  -2  16      574.57      532.73      9.58 o 
   3  -2  16       54.68       42.36      4.59 o 
   4  -2  16        0.00        0.17      1.59 o 
   5  -2  16        8.28        9.03      3.78 o 
   6  -2  16       53.95       52.71      3.23 o 
   7  -2  16        2.50        4.04      2.65 o 
  -5  -1  16        1.60       -3.49      2.75 o 
  -4  -1  16       61.66       58.66      4.50 o 
  -3  -1  16       25.93       32.55      4.00 o 
  -2  -1  16       32.32       32.28      3.43 o 
  -1  -1  16        6.24        5.75      1.58 o 
   0  -1  16      177.30      169.47      4.41 o 
   1  -1  16       29.89       26.77      1.61 o 
   2  -1  16        8.50        8.12      2.19 o 
   3  -1  16       89.78       94.60      2.69 o 
   4  -1  16      115.75      112.94      3.82 o 
   5  -1  16       57.71       56.63      5.14 o 
   6  -1  16        7.50        4.04      2.20 o 
   7  -1  16        2.97        1.77      2.28 o 
  -6   0  16        1.52       -2.45      3.39 o 
  -5   0  16        4.33        3.39      3.19 o 
  -3   0  16        0.62       -0.24      1.95 o 
  -2   0  16        9.50        2.96      2.15 o 
  -1   0  16      114.02      110.60      5.27 o 
   0   0  16       23.37       27.75      2.97 o 
   1   0  16      101.43       98.64      3.37 o 
   2   0  16       54.45       55.90      2.60 o 
   3   0  16      160.32      168.32      4.96 o 
   4   0  16      335.14      326.84     10.28 o 
   5   0  16       14.17       12.64      2.17 o 
   6   0  16      183.53      101.39      5.41 o 
   7   0  16        1.14        0.67      2.39 o 
  -5   1  16        0.09        0.87      2.13 o 
  -4   1  16       22.12       17.67      2.79 o 
  -3   1  16        2.28        0.05      1.73 o 
  -2   1  16       78.82       74.76      3.19 o 
  -1   1  16       74.13       67.97      3.58 o 
   0   1  16       23.38       22.18      1.91 o 
   1   1  16       36.66       42.28      2.36 o 
   2   1  16       42.80       48.31      2.47 o 
   3   1  16      111.54      111.39      3.71 o 
   4   1  16      880.44      885.37     14.61 o 
   5   1  16      512.88      504.62     14.38 o 
   6   1  16       97.90      113.18      6.69 o 
   7   1  16       14.08       19.22      4.77 o 
  -5   2  16        0.37       -1.03      2.14 o 
  -4   2  16       59.58       58.72      3.29 o 
  -3   2  16      358.61      379.52      8.23 o 
  -2   2  16      106.18      107.95      6.23 o 
  -1   2  16        2.59        2.64      1.63 o 
   0   2  16       24.26       23.56      2.30 o 
   1   2  16       89.29       94.77      3.49 o 
   2   2  16     1800.36     1875.25     27.61 o 
   3   2  16      421.72      435.40      9.36 o 
   4   2  16       42.53       43.92      2.59 o 
   5   2  16       79.08       82.84      5.04 o 
   6   2  16        4.57        4.67      3.06 o 
   7   2  16        0.17        1.24      3.70 o 
  -5   3  16       68.45       75.27      4.15 o 
  -4   3  16        0.06       -1.57      1.97 o 
  -3   3  16        4.66        1.82      1.92 o 
  -2   3  16      101.42      104.11      3.88 o 
  -1   3  16      351.73      350.77     10.38 o 
   0   3  16     1689.25     1741.60     40.40 o 
   1   3  16       17.45       22.54      2.38 o 
   2   3  16       35.51       38.65      2.38 o 
   3   3  16      281.20      277.49      6.52 o 
   4   3  16       12.42       10.12      2.06 o 
   5   3  16        0.83        0.97      2.65 o 
   6   3  16       44.68       44.95      4.37 o 
   7   3  16       19.88       18.68      4.67 o 
  -5   4  16       59.09       53.35      4.90 o 
  -4   4  16       25.95       23.56      2.99 o 
  -3   4  16       41.77       45.10      3.12 o 
  -2   4  16     1226.78     1292.45     20.87 o 
  -1   4  16      234.62      229.50      6.12 o 
   0   4  16      298.40      309.00      7.20 o 
   1   4  16       12.07       10.14      2.25 o 
   2   4  16        5.62        3.26      1.72 o 
   3   4  16      135.76      130.25      4.33 o 
   4   4  16       15.03       15.55      2.28 o 
   5   4  16       18.71       25.23      5.98 o 
   6   4  16       32.78       42.63      4.40 o 
  -4   5  16       67.59       68.91      3.91 o 
  -3   5  16        7.15        8.25      2.52 o 
  -2   5  16        6.38        6.80      2.22 o 
  -1   5  16       33.06       31.42      3.05 o 
   0   5  16        0.63        0.07      1.79 o 
   1   5  16      263.50      251.20      6.47 o 
   2   5  16      142.63      136.04      4.66 o 
   3   5  16       13.19       11.17      2.22 o 
   4   5  16      236.57      253.43      8.23 o 
   5   5  16      283.51      287.41      9.07 o 
   6   5  16       44.43       47.40      4.94 o 
  -3   6  16        0.16        0.38      2.48 o 
  -2   6  16       24.57       20.26      4.00 o 
  -1   6  16        2.93        2.91      2.16 o 
   0   6  16        2.75        2.91      1.90 o 
   1   6  16      138.61      134.78      4.80 o 
   2   6  16       21.39       19.10      2.72 o 
   3   6  16      210.14      201.00      6.02 o 
   4   6  16       17.80       21.61      3.00 o 
   5   6  16        0.42       -3.42      2.28 o 
  -1   7  16       77.42       78.22      4.12 o 
   0   7  16        0.72       -0.69      2.32 o 
   1   7  16      110.38      111.88      4.67 o 
   2   7  16       22.22       25.26      3.15 o 
   3   7  16       10.96       14.41      4.22 o 
   0  -6  17       59.62       64.40      3.91 o 
   1  -6  17        9.92        6.80      2.76 o 
   2  -6  17        4.55       -0.24      3.43 o 
  -2  -5  17       26.94       36.51      3.58 o 
  -1  -5  17        0.59       -1.31      2.19 o 
   0  -5  17      101.45      124.02      4.77 o 
   1  -5  17        0.33        0.68      3.24 o 
   2  -5  17       31.38       38.23      4.33 o 
   3  -5  17       84.21       94.50      6.01 o 
   4  -5  17       84.56       91.41      6.05 o 
  -3  -4  17       42.83       42.69      3.59 o 
  -2  -4  17       92.73      119.28      9.73 o 
  -1  -4  17        1.12       -2.35      1.94 o 
   0  -4  17       25.50       28.49      5.12 o 
   1  -4  17      314.49      358.89      8.10 o 
   2  -4  17        1.92        2.33      1.91 o 
   3  -4  17        2.53        1.31      2.55 o 
   4  -4  17        3.22        1.81      2.89 o 
   5  -4  17        6.59        7.02      3.63 o 
  -4  -3  17       29.37       35.98      4.94 o 
  -3  -3  17        1.90        6.39      2.16 o 
  -2  -3  17      147.23      137.73      4.68 o 
  -1  -3  17       99.75      126.99      4.45 o 
   0  -3  17      106.16      102.67      3.86 o 
   1  -3  17        8.13        2.77      1.73 o 
   2  -3  17        2.37        5.70      3.28 o 
   3  -3  17        0.09        1.19      1.77 o 
   4  -3  17      136.22      144.29      4.77 o 
   5  -3  17       19.12       21.94      4.59 o 
   6  -3  17       14.12       10.33      5.22 o 
  -5  -2  17      119.14      129.07      7.05 o 
  -4  -2  17        5.30        4.10      2.96 o 
  -3  -2  17       22.86       19.32      3.53 o 
  -2  -2  17        1.51       -1.21      2.49 o 
  -1  -2  17       58.49       52.57      4.17 o 
   0  -2  17        2.52        2.20      1.57 o 
   1  -2  17      277.75      279.70      5.08 o 
   2  -2  17      113.51      131.37      3.97 o 
   3  -2  17       20.41       27.45      2.43 o 
   4  -2  17      113.54       92.02      3.67 o 
   5  -2  17       37.90       36.29      2.99 o 
   6  -2  17       12.01        9.31      5.44 o 
   7  -2  17       20.34       21.82      5.29 o 
  -5  -1  17       83.57       92.38      5.85 o 
  -4  -1  17        1.31       -2.52      2.69 o 
  -3  -1  17        2.34        4.37      2.79 o 
  -2  -1  17       77.33       74.38      4.64 o 
  -1  -1  17       66.77       51.25      2.62 o 
   0  -1  17       12.55        7.67      1.65 o 
   1  -1  17       90.51       85.03      4.54 o 
   2  -1  17     1402.62     1305.94     44.66 o 
   3  -1  17       93.80      104.63      3.62 o 
   4  -1  17        0.60        0.68      1.75 o 
   6  -1  17      244.91      273.21      7.18 o 
   7  -1  17        5.87       -0.72      2.44 o 
  -5   0  17        0.93        1.55      3.26 o 
  -4   0  17      115.57      129.34      6.75 o 
  -3   0  17        0.91       -0.71      1.71 o 
  -1   0  17      284.16      280.14      6.42 o 
   0   0  17      403.10      398.99      8.03 o 
   1   0  17      129.86      128.80      3.99 o 
   2   0  17       16.41       14.32      3.71 o 
   3   0  17      622.05      610.56     11.56 o 
   4   0  17      188.48      199.48      7.76 o 
   5   0  17       95.27       93.86      5.58 o 
   6   0  17      144.66      152.15      7.76 o 
   7   0  17       73.77       68.16      5.78 o 
  -5   1  17       58.12       60.37      5.01 o 
  -4   1  17       71.56       71.99      3.58 o 
  -3   1  17      115.72      120.65      4.23 o 
  -2   1  17      108.42      107.93      3.90 o 
  -1   1  17        0.25       -0.92      1.58 o 
   0   1  17        3.55        2.61      1.56 o 
   1   1  17      177.91      165.83      4.66 o 
   2   1  17      860.04      899.92     14.85 o 
   3   1  17      248.98      240.89      5.83 o 
   4   1  17        0.19       -1.47      1.59 o 
   5   1  17      129.75      123.26      6.18 o 
   7   1  17        2.09        4.50      3.73 o 
  -5   2  17        2.60       -1.41      2.48 o 
  -4   2  17      183.19      191.04      5.76 o 
  -3   2  17      100.18      104.21      4.17 o 
  -2   2  17        4.71        1.06      1.88 o 
  -1   2  17      116.94      108.14      3.94 o 
   0   2  17      511.69      511.08      9.82 o 
   1   2  17      115.30      113.75      3.90 o 
   2   2  17       50.29       55.08      7.21 o 
   3   2  17       30.60       32.66      2.42 o 
   4   2  17       10.39        9.49      2.55 o 
   5   2  17        1.18        2.92      2.89 o 
   6   2  17      140.29      155.31      7.53 o 
   7   2  17        0.16        0.10      4.03 o 
  -5   3  17       69.30       68.63      3.81 o 
  -4   3  17      133.17      136.52      7.22 o 
  -3   3  17      109.25      110.72      5.14 o 
  -2   3  17      372.99      358.08      8.03 o 
  -1   3  17      294.54      306.47      7.23 o 
   0   3  17      343.05      331.47      7.47 o 
   1   3  17       18.66       15.37      2.14 o 
   2   3  17        0.12        0.88      1.58 o 
   3   3  17       10.17        7.51      1.88 o 
   4   3  17      128.08      135.01      4.47 o 
   5   3  17       39.83       48.31      4.43 o 
   6   3  17        4.25        0.64      3.06 o 
   7   3  17        0.00       -1.24      4.06 o 
  -4   4  17       92.55       95.07      4.36 o 
  -3   4  17      503.18      512.45     10.68 o 
  -2   4  17       21.30       14.22      2.57 o 
  -1   4  17        8.76       11.29      2.96 o 
   0   4  17        0.64        0.67      1.73 o 
   1   4  17       90.21       83.42      3.52 o 
   2   4  17       70.90       69.33      3.29 o 
   3   4  17      227.16      212.68      5.85 o 
   4   4  17        4.82        4.29      2.03 o 
   5   4  17       21.47       23.20      4.40 o 
   6   4  17        5.71        9.57      3.46 o 
  -3   5  17        9.00        4.58      4.06 o 
  -2   5  17       82.62       85.74      4.08 o 
  -1   5  17       12.25        9.76      2.41 o 
   0   5  17       21.28       15.24      2.44 o 
   1   5  17      392.10      377.38      8.52 o 
   2   5  17       21.89       17.40      2.66 o 
   3   5  17        0.49       -0.22      1.87 o 
   4   5  17        8.26        5.77      2.41 o 
   5   5  17       10.68       19.90      6.27 o 
  -2   6  17      126.90      133.63      5.64 o 
  -1   6  17       43.54       47.10      4.72 o 
   0   6  17        0.25        0.94      2.15 o 
   1   6  17        8.62        9.72      2.50 o 
   2   6  17       24.69       22.74      3.00 o 
   3   6  17       29.51       30.68      5.54 o 
   4   6  17       37.71       48.68      4.75 o 
   0   7  17        5.16        6.58      2.51 o 
   1   7  17        0.93       -0.93      2.39 o 
   2   7  17       37.74       44.64      3.34 o 
  -2  -5  18       29.83       45.49      5.64 o 
  -1  -5  18        6.39        6.17      2.55 o 
   0  -5  18       77.87       96.98      4.39 o 
   1  -5  18       11.26       11.28      2.69 o 
   2  -5  18        0.53       -3.02      3.23 o 
   3  -5  18       18.57       28.89      4.74 o 
  -3  -4  18        6.72        7.39      2.58 o 
  -2  -4  18        0.93       -1.09      2.11 o 
  -1  -4  18        2.22        2.96      2.26 o 
   0  -4  18      116.98      128.98      4.69 o 
   1  -4  18      117.37      132.55      4.76 o 
   2  -4  18       15.25       11.02      2.39 o 
   4  -4  18      100.58       96.42      5.88 o 
   5  -4  18       18.67       28.19      4.80 o 
  -4  -3  18        2.85        2.72      3.53 o 
  -3  -3  18        0.04       -0.03      3.19 o 
  -2  -3  18      296.19      308.70     10.88 o 
  -1  -3  18        9.37       13.81      2.38 o 
   0  -3  18       16.94       18.49      6.10 o 
   1  -3  18        3.78        2.25      1.86 o 
   2  -3  18       20.68       23.04      3.86 o 
   3  -3  18      224.30      230.36      8.50 o 
   4  -3  18      378.54      370.77      8.35 o 
   5  -3  18      169.04      171.93      5.50 o 
   6  -3  18       84.60       86.61      4.24 o 
  -4  -2  18       26.86       29.36      4.54 o 
  -3  -2  18        0.01        1.55      2.86 o 
  -2  -2  18       20.22       16.90      3.29 o 
  -1  -2  18       25.59       15.96      3.36 o 
   0  -2  18       51.04       44.78      3.90 o 
   1  -2  18      230.21      229.08      8.16 o 
   3  -2  18      186.88      172.23      4.69 o 
   4  -2  18      388.65      380.86     11.93 o 
   5  -2  18       85.35       80.32      3.78 o 
   6  -2  18       82.57       89.30      5.41 o 
  -4  -1  18        0.14       -0.84      2.82 o 
  -3  -1  18        0.05        2.05      2.75 o 
  -2  -1  18      199.73      205.39      8.10 o 
  -1  -1  18      700.92      650.11     16.86 o 
   0  -1  18       97.42      105.54      3.69 o 
   1  -1  18        1.60        1.50      1.68 o 
   2  -1  18       37.62       54.50      6.20 o 
   3  -1  18      228.42      203.85      5.32 o 
   4  -1  18      211.88      222.23      8.43 o 
   5  -1  18       43.17       45.52      4.54 o 
   6  -1  18        7.06        3.49      3.80 o 
  -5   0  18        1.04        1.55      3.49 o 
  -4   0  18       76.21       80.76      5.58 o 
  -3   0  18       57.94       61.07      4.80 o 
  -1   0  18        0.42        1.12      1.59 o 
   0   0  18      138.02      122.87      4.05 o 
   1   0  18        7.99        4.45      1.67 o 
   2   0  18     1055.03     1042.37     16.79 o 
   3   0  18      538.52      567.11     10.55 o 
   4   0  18        7.91        2.49      2.55 o 
   5   0  18        4.31        1.61      2.72 o 
   6   0  18       19.14       31.18      5.07 o 
   7   0  18       25.32       23.55      5.34 o 
  -5   1  18        0.01        1.75      3.56 o 
  -4   1  18        6.91        6.83      2.27 o 
  -3   1  18      120.58      129.15      4.52 o 
  -2   1  18        0.36        0.15      1.84 o 
  -1   1  18      150.49      149.19      4.64 o 
   0   1  18      121.88      124.88      4.15 o 
   1   1  18       91.83      106.41      3.80 o 
   2   1  18      452.10      439.51      8.83 o 
   3   1  18       34.37       32.79      2.71 o 
   4   1  18       78.70       83.55      3.47 o 
   5   1  18      205.17      182.69      7.86 o 
   7   1  18       16.12       17.97      4.80 o 
  -4   2  18        2.76       -0.19      2.34 o 
  -3   2  18       15.88       15.04      2.64 o 
  -2   2  18        1.93        0.07      1.87 o 
  -1   2  18       40.38       39.87      2.73 o 
   0   2  18      982.59      994.74     16.54 o 
   1   2  18        2.79        1.28      1.71 o 
   2   2  18      227.45      227.26      5.87 o 
   3   2  18        0.11       -0.32      1.65 o 
   4   2  18       89.93       92.43      7.22 o 
   5   2  18        2.35        3.16      2.99 o 
   6   2  18        0.84       -0.40      2.75 o 
   7   2  18       35.21       44.68      6.11 o 
  -4   3  18        2.80       -1.08      2.26 o 
  -3   3  18      172.65      173.71      5.55 o 
  -2   3  18      755.36      763.41     25.06 o 
  -1   3  18       25.54       22.42      2.78 o 
   0   3  18        0.07        2.83      1.95 o 
   1   3  18       96.44      106.26      3.98 o 
   2   3  18       67.60       67.54      3.19 o 
   3   3  18        9.81       11.07      2.17 o 
   4   3  18        4.18        3.21      1.95 o 
   5   3  18      175.27      171.80      7.89 o 
   6   3  18       43.82       47.97      4.47 o 
  -4   4  18      183.77      198.30      6.31 o 
  -3   4  18       38.42       34.80      3.53 o 
  -2   4  18      466.13      485.90     13.35 o 
  -1   4  18      165.86      166.86      5.36 o 
   0   4  18        2.30        4.15      1.95 o 
   1   4  18       25.82       25.43      2.79 o 
   2   4  18       68.89       69.08      3.42 o 
   3   4  18      202.54      197.11      5.69 o 
   4   4  18      137.26      143.46      4.91 o 
   5   4  18       17.68       20.90      4.20 o 
   6   4  18        3.28        5.17      3.43 o 
  -3   5  18       49.21       54.56      3.79 o 
  -2   5  18       15.74       10.83      2.60 o 
  -1   5  18       11.93       12.14      2.87 o 
   0   5  18       33.21       40.37      2.91 o 
   1   5  18        4.01        3.94      1.95 o 
   2   5  18      230.82      238.66      6.58 o 
   3   5  18        0.71        0.94      2.03 o 
   4   5  18       34.58       41.18      3.57 o 
   5   5  18       29.93       46.23      3.98 o 
  -1   6  18       23.31       22.12      3.07 o 
   0   6  18       33.27       39.46      3.61 o 
   1   6  18      157.54      158.21      5.43 o 
   2   6  18        5.06        3.92      2.33 o 
   3   6  18        0.88        2.69      2.32 o 
   0  -5  19        0.54        1.15      2.45 o 
   1  -5  19       65.59       58.57      3.79 o 
   2  -5  19        1.56        1.95      3.39 o 
  -2  -4  19        1.29       -1.18      3.39 o 
  -1  -4  19       33.68       35.16      4.32 o 
   0  -4  19       26.47       35.14      7.02 o 
   1  -4  19       51.56       65.21      3.56 o 
   2  -4  19       24.68       24.00      5.76 o 
   3  -4  19       19.28       28.62      4.43 o 
   4  -4  19       85.52       85.23      5.71 o 
  -3  -3  19        2.95        2.72      3.12 o 
  -2  -3  19       16.57       15.45      3.70 o 
  -1  -3  19        8.81        8.03      3.19 o 
   0  -3  19       24.02       15.82      3.53 o 
   1  -3  19       41.86       48.34      4.10 o 
   2  -3  19       10.18       11.41      2.81 o 
   4  -3  19       16.42       23.45      6.47 o 
   5  -3  19       28.97       37.44      3.48 o 
  -4  -2  19       44.07       54.93      5.17 o 
  -3  -2  19        1.40       -0.24      3.23 o 
  -2  -2  19      110.71      110.56      6.38 o 
  -1  -2  19       11.75       13.67      3.46 o 
   0  -2  19        0.01        0.97      2.32 o 
   1  -2  19       25.14       19.65      3.29 o 
   2  -2  19       10.25        0.57      2.52 o 
   3  -2  19       10.28       11.09      3.29 o 
   4  -2  19       19.87       20.83      3.83 o 
   5  -2  19        7.18       10.25      3.80 o 
   6  -2  19        9.45        5.81      4.10 o 
  -4  -1  19       23.15       32.65      4.84 o 
  -3  -1  19       16.56       15.15      3.59 o 
  -2  -1  19        2.66        2.02      2.45 o 
  -1  -1  19      119.83      119.76      6.21 o 
   0  -1  19      145.37      120.67      5.51 o 
   1  -1  19      260.11      229.95     13.49 o 
   2  -1  19       21.75       17.65      3.36 o 
   3  -1  19       10.31        5.86      3.19 o 
   4  -1  19       79.17       84.49      5.31 o 
   5  -1  19        0.73       -0.71      3.19 o 
   6  -1  19        2.06        5.34      3.70 o 
  -4   0  19        0.04       -1.01      3.29 o 
  -3   0  19       39.26       42.19      4.13 o 
  -1   0  19        0.45        1.17      1.64 o 
   0   0  19       46.84       46.29      2.96 o 
   1   0  19       57.21       45.91      3.17 o 
   2   0  19      616.85      629.09     12.01 o 
   3   0  19       34.85       29.55      3.53 o 
   4   0  19       24.73       25.33      4.03 o 
   5   0  19       13.32        7.53      3.23 o 
   6   0  19        1.52        1.48      3.56 o 
  -4   1  19       45.62       46.76      5.78 o 
  -3   1  19       11.24        7.36      2.31 o 
  -2   1  19      157.30      149.50      5.74 o 
  -1   1  19      222.52      222.02      5.92 o 
   0   1  19        1.85        1.03      1.74 o 
   1   1  19       61.65       63.95      3.17 o 
   2   1  19      105.13      103.58      3.92 o 
   3   1  19       59.95       65.18      3.26 o 
   4   1  19       24.94       37.26      4.64 o 
   5   1  19      116.48      115.09      6.25 o 
   6   1  19        0.50        1.65      3.33 o 
  -4   2  19      101.55      114.41      4.71 o 
  -3   2  19       15.56       12.74      2.62 o 
  -2   2  19        2.39        0.27      1.89 o 
  -1   2  19        0.89        0.00      1.85 o 
   0   2  19      151.06      153.78      4.86 o 
   1   2  19       28.46       28.94      3.14 o 
   2   2  19      179.99      169.31      5.13 o 
   3   2  19       15.73       18.98      2.96 o 
   4   2  19      562.36      595.12     11.46 o 
   5   2  19        2.19        5.04      3.23 o 
   6   2  19       13.68       15.82      3.90 o 
  -4   3  19        1.88       -0.28      2.50 o 
  -3   3  19        4.44        1.10      2.27 o 
  -2   3  19      154.75      169.26      7.66 o 
  -1   3  19        0.16       -0.73      1.87 o 
   0   3  19        4.87        2.42      1.99 o 
   1   3  19       37.99       36.36      2.76 o 
   2   3  19      198.65      191.22      5.58 o 
   3   3  19      103.67      108.02      4.16 o 
   4   3  19       40.70       39.55      2.84 o 
   5   3  19        0.55        1.21      3.09 o 
   6   3  19        9.52       10.72      3.66 o 
  -3   4  19       80.69       83.70      4.23 o 
  -2   4  19       46.61       42.01      3.31 o 
  -1   4  19       32.63       36.15      3.37 o 
   0   4  19        1.41       -1.40      1.95 o 
   1   4  19        0.27        0.73      1.96 o 
   2   4  19       28.80       28.71      2.87 o 
   3   4  19       16.38       18.81      3.36 o 
   4   4  19       30.22       28.81      3.05 o 
   5   4  19      174.29      187.49      8.73 o 
  -2   5  19      114.13      123.50      5.08 o 
  -1   5  19       28.88       31.88      3.41 o 
   0   5  19       37.47       41.74      3.19 o 
   1   5  19      148.95      154.40      6.00 o 
   2   5  19       13.68       15.32      2.58 o 
   3   5  19       89.35       90.45      4.18 o 
   4   5  19       41.82       46.33      3.56 o 
   0   6  19       18.59       16.01      2.88 o 
   1   6  19        1.76       -1.65      2.30 o 
   2   6  19        3.35        2.71      2.72 o 
  -1  -4  20       13.05        9.44      4.03 o 
   0  -4  20       46.64       50.69      4.97 o 
   1  -4  20        1.54        1.75      3.70 o 
   2  -4  20       19.03       29.75      9.14 o 
   3  -4  20        9.76       17.07      4.03 o 
  -2  -3  20       15.48       18.44      4.17 o 
  -1  -3  20       32.68       35.88      4.84 o 
   0  -3  20        7.16        4.06      3.12 o 
   1  -3  20       87.13       82.78      5.27 o 
   2  -3  20        9.20       10.28      3.16 o 
  -3  -2  20       26.68       27.58      4.70 o 
  -2  -2  20        0.91        2.25      3.33 o 
  -1  -2  20        1.25        0.74      2.99 o 
   0  -2  20        0.33       -3.12      2.55 o 
   1  -2  20        0.46        0.24      2.72 o 
   2  -2  20      268.78      238.25      8.57 o 
   3  -2  20       38.42       36.28      3.90 o 
   4  -2  20        3.03        1.81      3.09 o 
   5  -2  20        0.09       -3.36      3.39 o 
  -3  -1  20        1.77        4.97      3.12 o 
   0  -1  20      209.79      178.22      7.63 o 
   1  -1  20       10.07       11.10      6.67 o 
   2  -1  20       19.02       22.73      2.81 o 
   3  -1  20       73.11       69.24      3.28 o 
   4  -1  20       11.21        6.08      3.46 o 
   5  -1  20      209.27      238.28      9.84 o 
   6  -1  20       29.75       39.51      5.68 o 
  -3   0  20        5.40        8.90      3.46 o 
  -2   0  20      358.99      332.52     11.42 o 
  -1   0  20       32.63       28.36      3.06 o 
   0   0  20        9.26        5.74      2.17 o 
   1   0  20      134.23      143.06      4.63 o 
   2   0  20       64.24       65.17      3.22 o 
   3   0  20      199.14      216.94      5.82 o 
   4   0  20        0.27        1.01      3.02 o 
   5   0  20        2.34        0.84      3.23 o 
   6   0  20       22.66       33.59      5.58 o 
  -3   1  20        3.00        2.80      2.43 o 
  -2   1  20        9.73        6.83      3.33 o 
  -1   1  20       22.45       33.07      7.66 o 
   0   1  20       72.16       73.29      3.54 o 
   1   1  20       24.28       28.67      4.35 o 
   2   1  20      181.00      188.61      5.46 o 
   3   1  20      712.92      714.26     17.12 o 
   4   1  20        2.06        4.37      3.70 o 
   5   1  20        2.15       -0.97      3.12 o 
   6   1  20       91.95       86.10      6.15 o 
  -3   2  20        1.99        1.25      2.46 o 
  -2   2  20        1.27        0.16      2.10 o 
  -1   2  20      119.22      118.29      4.47 o 
   0   2  20        5.62        8.20      2.97 o 
   1   2  20       41.42       37.04      2.77 o 
   2   2  20      108.17      115.10      4.33 o 
   3   2  20      133.73      143.89      4.88 o 
   4   2  20      133.13      140.16      4.86 o 
   5   2  20       11.80       16.83      3.93 o 
   6   2  20       45.12       46.09      4.87 o 
  -3   3  20       53.77       53.67      3.59 o 
  -2   3  20       36.56       32.01      3.36 o 
  -1   3  20       21.07       22.15      5.27 o 
   0   3  20       51.30       51.29      3.18 o 
   1   3  20        3.81       -0.06      1.97 o 
   2   3  20       68.47       71.43      4.60 o 
   3   3  20       20.97       21.72      2.73 o 
   4   3  20       58.93       60.38      3.43 o 
   5   3  20       34.63       45.39      5.54 o 
  -2   4  20        0.19        1.76      2.36 o 
  -1   4  20       15.33        6.07      2.45 o 
   0   4  20       99.64       98.15      4.33 o 
   1   4  20       20.36       17.13      2.75 o 
   2   4  20      160.86      158.01      5.33 o 
   3   4  20       25.99       30.64      3.16 o 
   4   4  20       16.29       15.84      3.28 o 
   5   4  20       47.29       57.08      5.34 o 
  -1   5  20       13.02       15.90      2.90 o 
   0   5  20      134.40      141.66      5.27 o 
   1   5  20        6.69        3.96      2.34 o 
   2   5  20        0.13        0.58      2.10 o 
   3   5  20       38.83       42.50      3.33 o 
   1  -4  21       22.19       39.84      4.47 o 
  -1  -3  21       33.18       56.14      4.87 o 
   0  -3  21        0.34       -2.45      3.70 o 
   1  -3  21       35.58       42.66      4.33 o 
   2  -3  21       19.38       17.30      3.83 o 
  -2  -2  21        1.42        0.13      3.53 o 
  -1  -2  21        0.07       -2.72      3.02 o 
   0  -2  21       20.53       23.89      3.83 o 
   2  -2  21        0.60        3.19      2.99 o 
   3  -2  21       28.03       38.90      4.80 o 
   4  -2  21        1.24        3.96      3.36 o 
  -3  -1  21       28.67       37.05      5.27 o 
  -2  -1  21       22.62       17.10      4.27 o 
  -1  -1  21      105.46       98.30      6.05 o 
   0  -1  21       50.00       43.94      4.23 o 
   1  -1  21        0.46        2.42      2.01 o 
   2  -1  21       40.52       32.58      6.30 o 
   3  -1  21       26.66       28.77      9.56 o 
   4  -1  21        0.18        2.22      3.26 o 
   5  -1  21       76.98       86.37      6.18 o 
  -3   0  21       32.68       32.22      4.80 o 
  -2   0  21        1.07        0.24      3.06 o 
  -1   0  21      145.55      140.52      4.93 o 
   0   0  21       28.61       23.75      3.34 o 
   1   0  21       51.66       56.40      3.16 o 
   2   0  21        5.97        4.57      4.33 o 
   3   0  21        1.43       -2.63      2.47 o 
   4   0  21      100.04       97.19      5.95 o 
   5   0  21       50.41       50.19      4.97 o 
  -3   1  21       61.73       68.13      5.51 o 
  -2   1  21        0.23        1.82      2.18 o 
  -1   1  21       93.35       93.99      4.12 o 
   0   1  21      409.92      434.50      9.37 o 
   1   1  21       46.18       47.53      3.08 o 
   2   1  21       18.71       17.82      2.64 o 
   3   1  21       17.24       15.58      2.62 o 
   4   1  21      123.58      127.49      7.02 o 
   5   1  21       30.27       39.14      4.37 o 
  -3   2  21        0.03        2.35      2.62 o 
  -2   2  21      101.04      104.08      4.47 o 
  -1   2  21       95.08      104.15      7.49 o 
   0   2  21        4.44        0.75      2.09 o 
   1   2  21       70.94       71.06      5.27 o 
   2   2  21      104.63      110.36      4.36 o 
   3   2  21      485.14      512.24     10.60 o 
   4   2  21       35.99       35.11      5.17 o 
   5   2  21        2.64       -4.47      3.23 o 
  -2   3  21        0.06        1.41      2.41 o 
  -1   3  21        0.60       -1.55      2.23 o 
   0   3  21       34.37       35.40      4.67 o 
   1   3  21       87.48       93.94      4.16 o 
   2   3  21       12.53       18.11      2.51 o 
   3   3  21       10.13        9.05      2.43 o 
   4   3  21       10.17       14.64      5.71 o 
   5   3  21        2.10        4.17      3.59 o 
  -1   4  21       33.47       34.23      3.51 o 
   0   4  21       84.55       78.57      5.41 o 
   1   4  21       19.38       21.34      2.99 o 
   2   4  21       12.11       13.23      3.54 o 
   3   4  21       48.58       52.04      3.34 o 
   4   4  21       32.10       33.92      3.51 o 
   1   5  21       12.40        6.59      2.55 o 
   2   5  21        2.77        1.81      2.30 o 
   1  -3  22       43.37       44.31      4.84 o 
  -1  -2  22        0.27       -0.10      3.46 o 
   1  -2  22      126.12      137.77      6.92 o 
   2  -2  22       11.91       11.52      3.56 o 
  -2  -1  22       10.81        8.06      3.86 o 
  -1  -1  22        2.47        2.52      3.33 o 
   0  -1  22       39.24       40.04      4.80 o 
   1  -1  22       13.82        8.43      3.33 o 
   2  -1  22        2.23        4.64      2.28 o 
   3  -1  22       42.41       35.91      5.04 o 
   4  -1  22       26.01       32.72      4.80 o 
  -2   0  22       39.20       41.69      5.34 o 
  -1   0  22       19.35       19.48      4.23 o 
   0   0  22       27.10       30.02      3.11 o 
   1   0  22      112.37      128.30      4.66 o 
   2   0  22        6.46       -0.40      2.19 o 
   3   0  22        1.63        0.12      2.17 o 
   4   0  22        0.70       -0.07      3.39 o 
  -2   1  22       10.34        7.71      3.29 o 
  -1   1  22       26.16       27.49      6.45 o 
   0   1  22       93.24       92.20      4.54 o 
   1   1  22       12.58       16.39      2.67 o 
   2   1  22       52.72       52.19      3.29 o 
   3   1  22        3.11        5.04      2.41 o 
   4   1  22        0.63       -0.24      3.33 o 
  -2   2  22        2.86        2.60      2.54 o 
  -1   2  22        0.01        1.85      2.34 o 
   0   2  22        9.41        6.29      2.41 o 
   1   2  22       18.55       22.71      2.94 o 
   2   2  22        1.13        2.33      5.24 o 
   3   2  22      204.62      196.17      8.45 o 
   4   2  22       65.10       76.33      5.85 o 
  -1   3  22       17.18       16.77      4.37 o 
   0   3  22       26.26       24.79      3.18 o 
   1   3  22      108.24      110.28      4.58 o 
   2   3  22        1.77        3.89      2.37 o 
   3   3  22       61.81       69.11      3.89 o 
   4   3  22      195.63      213.15      8.25 o 
   0   4  22        4.03        3.09      2.39 o 
   1   4  22        5.21        6.46      2.64 o 
   2   4  22        1.67        4.30      2.57 o 
   1  -2  23       31.93       37.52      5.01 o 
   0  -1  23        0.04        3.26      3.39 o 
   1  -1  23       33.37       41.82      4.97 o 
   2  -1  23      126.24      145.13      7.12 o 
   3  -1  23       35.99       41.79      4.64 o 
  -1   0  23       20.25       24.42      4.57 o 
   0   0  23       42.42       53.08      4.94 o 
   1   0  23       20.59       31.47      3.36 o 
   2   0  23       15.58       14.05      2.86 o 
   3   0  23        9.19       12.14      4.42 o 
  -1   1  23        4.01       -0.24      2.42 o 
   0   1  23        0.36        0.60      2.41 o 
   1   1  23       40.63       40.56      3.53 o 
   2   1  23       23.49       38.27      6.80 o 
   3   1  23       16.81       18.69      4.72 o 
   0   2  23        2.60        1.77      2.42 o 
   1   2  23       10.96       11.39      3.07 o 
   2   2  23        0.16        1.87      4.57 o 
   3   2  23       59.21       62.05      4.54 o 
   1   3  23      121.21      135.70      5.20 o 
   2   3  23        3.81        1.69      2.55 o 
                                                 
